# Supplementary material for: Virtual-freezing fluorescence imaging flow cytometry
Source: Nat Commun. 2020 Mar 6;11:1162. doi: 10.1038/s41467-020-14929-2 (PMC7058616; doi:10.1038/s41467-020-14929-2)
Supplement: Supplementary file 6 — Source Data [file 41467_2020_14929_MOESM6_ESM.xlsx]

## Sheet: Fig. 4b
lymphocyte	neutrophyl
0.70679	0.69659
0.6436	0.7619
0.61111	0.72028
0.55621	0.70833
0.73684	0.72727
0.4142	0.775
0.61938	0.77551
0.59	0.70556
0.375	0.80864
0.5463	0.74519
0.48	0.63542
0.76331	0.55357
0.4	0.61404
0.74219	0.70196
0.6375	0.13889
0.45918	0.72515
0.5	0.71255
0.65744	0.8
0.69896	0.66484
0.665	0.6862
0.51953	0.67273
0.55621	1
0.6782	0.51818
0.59568	0.72664
0.01079	0.73661
0.54688	0.64286
0.71626	0.75
0.70139	0.725
0.58	0.74545
0.5102	0.64444
0.59722	0.71939
0.63	0.69744
0.63776	0.83471
0.33333	0.73725
0.71484	0.80444
0.52249	0.74242
0.64497	0.76667
0.62037	0.7551
0.00183	0.645
0.68802	0.75111
0.61474	0.72917
0.53125	0.72781
0.47934	0.6963
0.68	0.7605
0.70062	0.79444
0.73469	0.70956
0.76953	0.77709
0.63265	0.71345
0.66893	0.65611
0.609	0.79524
0.37109	0.75556
0.39556	0.76442
0.6568	0.73109
0.66975	0.67
0.30748	0.75897
0.4898	0.7451
0.57812	0.78061
0.81333	0.72781
0.5928	1
0.5625	0.82249
0.46667	0.7381
0.67556	0.73427
0.72	0.73718
0.66406	0.78968
0.76444	0.81111
0.51557	0.73469
0.35547	0.81315
0.67188	0.77778
0.44444	0.76136
0.51852	0.72157
0.6609	0.72222
0.56641	0.80889
0.6263	0.79121
0.71939	0.69231
0.6281	0.79882
0	0.76923
0.50391	0.60909
0.63668	0.72656
0.6358	0.77473
0.66016	0.67578
0.70242	0.7449
0.60554	0.71691
0.42313	0.67
0.58642	0.55455
0.69204	0.63025
0.37346	0
0.54667	0.63194
0.60889	0.7449
0.58594	0.78676
0.75781	0.73725
0.66797	0.73373
0.77469	0.72917
0.57618	0.72593
0.5917	0.82143
0.76923	0.71958
0.68878	0.77509
0.58222	0.65778
0.58678	0.76023
0.46281	0.71978
0.64014	0.65816
0.29321	0.7551
0.69531	0.76923
0.62037	0.80476
0.49481	0.70769
0.50888	0.5
0.64198	0.77564
0.55864	0.72299
0.63889	0.70278
0.46914	0.78638
0.6712	0.64706
0.64706	0.78107
0.65234	0.77083
0.7398	0.77232
0.70667	0.75714
0.62037	0.77399
0.64506	0.76667
0.53704	0.79216
0.49481	0.72821
0.64453	0.7972
0.50888	0.75623
0.63322	0.80769
0.69529	0.74561
0.33728	0.8125
0.6875	0.7574
0.63668	0.75
0.70222	0.73065
0.39506	0
0.79778	0.67582
0.39556	0.69444
0.66327	0.76736
0.78395	0.75111
0.32143	0.80769
0.59375	0.71957
0.53125	0.76339
0.64444	0.78205
0.6609	0.74359
0.53	0.70899
0.48	0.69697
0.58449	0.77473
0	0.69922
0.72531	0.5
0.60417	0.81569
0.55556	0.69167
0.54321	0.77604
0.58594	0.70833
0.11111	0.77734
0.68367	0.5
0.61719	0.775
0.63776	0.80117
0.68431	0.74176
0.609	0.72527
0.47405	0.76667
0.67188	0.76786
0.63	0.80769
0.5	0.8141
0.61246	0.75714
0.1157	0.62443
0.66493	0.81579
0.72444	0.8
0.56481	0.72381
0.71556	0.51667
0.3125	0.81778
0.35111	0.76018
0.65432	0.71978
0.67593	0.74405
0.54297	0.65972
0.51556	0.79825
0.4375	0.72444
0.60771	0.84454
0.59568	0.75148
0.4898	0.74306
0.72266	0.72656
0.59028	0.75275
0.46094	0.74
0.60388	0.75833
0.72	0.41667
0.56641	0.72299
0.74074	0.69388
0.55956	0.74725
0.55017	0.74725
0.58163	0.77124
0.69204	0.72266
0.59568	0.71598
0.25	0.65556
0.36095	0.76923
0.60554	0.83333
0.71191	0.77143
0.64796	0.45455
0.48097	0.66071
0.57439	0.73718
0.72889	0.75
0.65306	0.6
0.22222	0.68182
0.45918	0.7867
0.64	0.73684
0.6525	0.60208
0.60554	0.78571
0.6375	0.76471
0.70918	0.72449
0.57231	0.74837
0.53061	0.25
0.72656	0.75
0.38843	0.70952
0.53906	0.55357
0.63889	0.78222
0.36332	0.81429
0.3975	0.81333
0.73611	0.4
0.69388	0.66667
0.64583	0.82051
0.4525	0.75263
0.70408	0.81319
0.77734	0.76471
0.5	0.65385
0.6875	0.70879
0.63322	0.75417
0.55469	0.72917
0.63668	0.80556
0.67188	0.75694
0.27778	0.80357
0.57785	0.7437
0.5904	0.74556
0.61111	0.74222
0.11111	0.8022
0.59028	0.7125
0.56122	0.73558
0.63322	0.72381
0.53287	0.72727
0.64198	0.7301
0.51479	0.6462
0.60388	0.71111
0.64198	0.7
0.68	0.59504
0.54688	0.67157
0.71875	0.7013
0.57988	0.79524
0.61778	0.79111
0.65432	0.77143
0.415	0.73264
0.5917	0.73702
0.7037	0.78039
0.61538	0.63922
0.68975	0.75731
0.68827	0.73469
0.69388	0.72527
0.71875	0.77515
0.63636	0.51323
0.66942	0.54688
0.7551	0.64463
0.78704	0.69583
0.60547	0.76471
0.5625	0.80159
0.77333	0.61818
0.6875	0.81429
0.66667	0.83432
0.66782	0.63846
0.67593	0.83333
0.60204	0.78086
0.69388	0.65238
0.74238	0.69485
0.11111	0.80102
0.58172	0.80952
0.46914	0.71795
0.62881	0.75275
0.62222	0.83432
0.71914	0.79012
0.68858	0.78947
0.67901	0.77285
0.56233	0.71905
0.61224	0.82857
0.62976	0.7551
0.55859	0.78095
0.70414	0.78061
0.57396	0.6902
0.6263	0.65385
0.46914	0.75689
0.52909	0.78846
0.45	0.7619
0.37333	0.60606
0.58984	0.69231
0.76	0.74222
0.65374	0.69091
0.65289	0.75
0.65398	0.74038
0.67857	0.725
0.65744	0.78039
0.7574	0.74118
0.64453	0.72917
0.45312	0.78571
0.36629	0.77124
0.3486	0.79111
0.68827	0.66434
0.7449	0.59091
0.53979	0.7451
0.6025	0.75556
0.50173	0.63492
0.70222	0.74074
0.33333	0.72727
0.64	0.73438
0.53125	0.70588
0.61735	0.78824
0.52	0.52
0.56	0.76736
0.61806	0.82456
0.69333	0.77709
0.63265	0.68254
0.63556	0.77778
0.25444	0.3179
0.67769	0.8022
0.48	0.76
0.61219	0.73897
0.43787	0.69231
0.375	0.75735
0.67867	0.77564
0.64266	0.8
0.75	0.77344
0.71006	0.75781
0.46484	0.70089
0.66436	0.69922
0.77515	0.78105
0.5928	0.72527
0.55	0.73474
0.69898	0.76103
0.64796	0.19092
0.56633	0.72781
0.23457	0.85294
0.53186	0.75824
0.67111	0.7967
0.17333	0.71795
0.65234	0.59921
0.25444	0.81061
0.45679	0.71905
0.67313	0.66667
0.72189	0.74609
0.66222	0.72222
0.68359	0.66563
0.6205	0.75148
0.55402	0.73529
0.57407	0.83077
0.44898	0.74825
0.61437	0.81065
0.73469	0.73684
0.29136	0.74653
0.69898	0.76389
0.59184	0.72024
0.46713	0.40625
0.06122	0.66071
0.77509	0.77922
0.77	0.71795
0.60208	0.81471
0.54688	0.74936
0.69778	0.73897
0.55679	0.73333
0.55102	0.70909
0.57639	0.78222
0.60355	0.70879
0.67361	0.75
0.56144	0.77041
0.61246	0.71717
0.65909	0.68333
0.16753	0.77451
0	0.64889
0.00277	0.46667
0.69922	1
0.57851	0.75
0.64543	0.70667
0.44	0.77941
0.56122	0.65104
0.53472	0.72917
0.73148	0.74603
0.41176	0.70222
0.41667	0.84066
0.45408	0.8
0.58642	0.7605
0.51	0.74609
0.33333	0.80165
0.64	0
0.51953	0.72115
0.00087	0.75
0.56444	0.82418
0.59	0.70588
0.78512	0.65311
0.74238	0.79048
0.57851	0.64394
0.65398	0.7625
0.5858	0.81985
0.64796	0.75
0.43878	0.7316
0.67347	0.69388
0.75	0.69281
0.74238	0.83333
0.56401	0.6317
0.62327	0.79762
0.46875	0.58333
0.6575	0.82422
0.72266	0.78086
0.62654	0.73964
0.64889	0.69643
0.63272	0.7375
0.72656	0.81111
0.61	0.71429
0.57785	0.79048
0.80165	0.5787
0.57099	0.48718
0.56481	0.42857
0.55469	0.7197
0.5625	0.83974
0.68639	0.75
0.71528	0.77083
0.65289	0.75148
0.48789	0.7119
0.5875	0.75
0.65778	0.78281
0.73438	0.57143
0.61246	0.72917
0.55	0.79365
0.64706	0.69231
0.60889	0.67083
0.71605	0.69328
0.7398	0.73056
0.65052	0.75524
0.42188	0.70417
0.66406	0.83636
0.38265	0.84583
0.57812	0.65682
0.72664	0.70222
0.27778	0.76562
0.65097	0.72222
0.5875	0.76667
0.22222	0.71901
0.80102	0.79091
0.61219	0.83333
0.51111	0.74583
0.375	0.76389
0.66667	0.7625
0.625	0.80556
0.65432	0.80952
0.46154	0.79915
0.5679	0.79412
0.60111	0.80117
0.62284	0.63333
0.44444	0.68333
0.54667	0.7
0.63	0.65441
0.61778	0.84615
0.67347	0.59524
0.57596	0.60476
0.72266	0.84103
0.4784	0.60606
0.42561	0.74306
0.62654	0.67917
0.70703	0.72917
0.71094	0.74641
0.51211	0.68444
0.48469	0.74412
0.75	0.72857
0.68	0.75385
0.61719	0.71562
0.58957	0.71745
0.69531	0.7402
0.74306	0.71207
0.61111	0.63704
0.71528	0.73778
0.7875	0.79048
0.58642	0.68571
0.6875	0.71429
0.56747	0.74359
0.3125	0.77037
0.64	0.75111
0.53516	0.78596
1	0.77778
0.59568	0.7
0.60547	0.73529
0.68	0.66667
0.62037	0.55556
0.645	0.83333
0.67593	0.74013
0.68	0.76667
0.5503	0.775
0	0.72959
0.55709	0.7033
0.63111	0.82967
0.68421	0.76154
0.59375	0.66942
0.4925	0.61111
0.76389	0.74603
0.63	0.71895
0.66327	0.84298
0.53333	0.74479
0.47337	0.7602
0.50309	0.80612
0.66797	0.78704
0.57031	0.78462
0.66222	0.72527
0.73684	0.67857
0.68889	0.71008
0.125	0.74725
0.41778	0.23214
0.70934	0.72266
0.67111	0.74167
0.44444	0.72768
0.72	0.79121
0.65533	0.75275
0.17679	0.42857
0.56444	0.81163
0.61224	0.77273
0.80859	0.75556
0.64444	0.73375
0.65289	0.74609
0.6436	0.72857
0.55859	0.78205
0.64444	0.52222
0.7036	0.71978
0.67092	0.74394
0.71556	0.79111
0.70414	0.46
0.62891	0.80549
0.5975	0.78462
0.40828	0.72527
0.50926	0.72593
0.61	0.71154
0.62963	0.74167
0	0.72821
0.61719	0.78992
0.67036	0.79524
0.54571	0.76923
0	0.81696
0	0.74444
0.67867	0.75446
0.68519	0.53333
0.63556	0.49231
0.68	0.76103
0.55556	0.80612
0.44983	0.69898
0.57439	0.63333
0.70833	0.75413
0.495	0.6369
0.64062	0.74269
0.5651	0.56643
0.59259	0.73235
0.49691	0.72381
0.62881	0.56
0.72444	0.74167
0.69204	1
0.60156	0.75758
0.61592	0.67347
0.41667	0.61061
0.69161	0.70263
0.56633	0.57589
0.54938	0.73214
0.56641	0.81061
0.6263	0.68047
0.66327	0.8
0.18667	0.77037
0.38288	0.76103
0.71296	0.82564
0.25	0.73333
0.56173	0.76531
0.70588	0.79048
0.62109	0.625
0.44889	0.81778
0.58951	0.72768
0.68512	0.76018
0.70408	0.7
0.48438	0.81538
0.66	0.75309
0.58025	0.73718
0.73778	0.66667
0.74383	0
0.66942	0.68627
0.42975	0.77295
0.4375	0.78222
0.69922	0.76455
0.61364	0.72321
0.68889	0.71667
0.77344	0.69231
0.61773	0.85207
0.64014	0.74222
0.38272	0.76923
0.66222	0.85714
0.58984	0.67857
0.72664	0.71875
0.45312	0.57292
0.67593	0.76
0.38	0.74725
0.67313	0.70909
0.42975	0.78947
0.70083	0.77255
0.67857	0.70833
0.54667	0.76842
0.47934	0.73611
0.55111	0.78676
0.76331	0.74554
0.25	0.77509
0.605	0.7479
0.78667	0.56213
0.58203	0.73947
0.54545	0.70667
0.6475	0.75
0.60665	0.77473
0.56805	0.76901
0.53333	0.74613
0.54861	0.64463
0.58172	0.64803
0.56747	0.77037
0.69896	0.76667
0.75	0.69196
0.57988	0.72
0.63712	0.66827
0.64796	0.78846
0.62891	0.80952
0.6609	0.79931
0.55125	0.74167
0.69753	0.6875
0.75433	0.78107
0.61728	0.83333
0.71598	0.64103
0.73356	0.7449
0.47449	0.8022
0.55247	0.81122
0.45312	0.78704
0.60156	0.74359
0.63314	0.76033
0.57143	0.71978
0.6142	0.72781
0.55859	0
0.67313	0.80277
0.53704	0.76923
0.4375	0.79583
0.75148	0.72222
0.58203	0.70513
0.68878	0.69969
0.54671	0.69444
0.41327	0.74653
0.62963	0.54799
0.71626	0.57407
0.62604	0.78824
0.58478	0.55556
0.56481	0.78019
0.56641	0.8
0.58131	0.80263
0.76953	0.81667
0.50781	0.73725
0.64497	0.67857
0.75	0.79082
0.42667	0.78019
0.66358	0.75146
0.6775	0.75439
0.56633	0.62857
0.61364	0.63636
0.57716	0.66912
0.68	0.70168
0.36	0.65
0.52663	0.76667
0.3125	0.79239
0.73702	0.6875
0.55102	0.76515
0.36351	0.70833
0.69444	0.80473
0.69896	0.76531
0.63281	0.76974
0.64506	0.76
0.625	0.78328
0.605	0.77855
0.62891	0.67111
0.57895	0.72444
0.53125	0.69444
0.61496	0.70238
0.46367	0.77949
0.65816	0.57983
0.6475	0.65865
0.61496	0.81699
0.60802	0.72857
0.6142	0.70952
0.65816	0.79739
0.67556	0.71667
0.42222	0.76471
0.71875	0.78472
0.56747	0.73469
0.62284	0.69583
0.75781	0.38182
0.56055	0.65909
0.53979	0.72656
0.6875	0.71691
0.40741	0.68304
0.14876	0.77333
0.57785	0.73333
0.61246	0.74306
0.73356	0.69898
0.54861	0.75817
0.42857	0.71958
0.58667	0.50222
0.60942	0.78571
0.13889	0.78947
0.67969	0.72527
0.65374	0.74306
0.66327	0.7929
0.56401	0.76923
0.40625	0.72963
0.57439	0.725
0.73373	0.76
0.57143	0.76125
0.54571	0.76282
0.7438	0.75368
0.77163	0.72381
0.7128	0.72157
0.49135	0.82249
0.47405	0.67411
0.5102	0.82667
0.36719	0.75
0.67474	0.71429
0.66049	0.78328
0.25	0.73077
0.7301	0.76515
0.69421	0.74609
0.57988	0.5625
0.59568	0.76891
0.61333	0.74957
0.48438	0.72318
0.47934	0.75524
1	0
0.50391	0.71667
0.23	0.74632
0.56444	0.79583
0.67593	0.72368
0.65625	0.6875
0.71	0.775
0.5583	0.70536
0.46281	0.77333
0.53846	0.82418
0.67474	0.81122
0.6955	0.72917
0.53979	0.77778
0.62346	0.71667
0.42604	0.70679
0.55469	0.72222
0.71468	0.33333
0.68889	0.77574
0.62193	0.72059
0.36	0.65789
0.72318	0.65809
0.56	0.73333
0.16	0.79111
0.609	0.79167
0.73148	0.8
0.51562	0.79216
0.62667	0.73828
0.46125	0.65972
0.69	0.76705
0.49609	0.68132
0.14667	0.80444
0.66049	0.79167
0.55111	0.76531
0.70703	0.7929
0.28	0.7929
0.69	0.72527
0.55864	0.75087
0.41667	0.5625
0.60156	0.72656
0.38272	0.63194
0.67128	0
0.55	0.74653
0.5625	0.74667
0.48438	0.77473
0.56944	0.79412
0.6142	0.79121
0.70667	0.76531
0.74	0.7521
0.69421	0.75148
0.75087	0.75694
0.55247	0.74554
0.65097	0.71429
0.58726	0.83529
0.66	0.75476
0.63889	0.8022
0.52355	0.70139
0.71429	0.77557
0.62397	0.82051
0.39792	0.56667
0.83163	0.84706
0.67284	0.6875
0.61333	0.44
0.55	0.75
0.39645	0.73056
0.61496	0.77399
0.66759	0.7619
0.51531	0.78571
0.72449	0.70879
0.625	0.6859
0.58984	0.74556
0.57778	0.75893
0.67355	0.8
0.71875	0.76562
0.6475	0.71094
0.80469	0.68639
0.57823	0.74762
0.47656	0.82222
0.59766	0.79931
0.36	0.7875
0.6782	0.25
0.6955	0.82692
0.68056	0.7574
0.64198	0.75
0.66327	0.72381
0.77333	0.79524
0.63265	0.67802
0.609	0.58974
0.69753	0.75446
0.74667	0.70221
0.44379	0.73626
0.60938	0.79167
0.62326	0.8
0.59028	0.76471
0.55612	0.69298
0.64889	0.77949
0.8	0.76838
0.70988	0.70098
0.44444	0.77206
0.72853	0.68639
0.49887	0.77619
0.61538	0.82667
0.66436	0.78086
0.45833	0.75385
0.51247	0.73958
0.58984	0.72664
0.45778	0.71429
0.69898	0.69583
0.55556	0.75893
0.759	0.75087
0.61806	0.68954
0.65306	0.6875
0.77344	0.68984
0.64062	0.67208
0.64062	0.77041
0.535	0.69318
0.48438	0.73485
0.6775	0.63203
0.68827	0.76331
0.50222	0.74837
0.66116	0.65385
0.60802	0.72857
0.75433	0.8125
0.65089	0.80859
0.57143	0.71429
0.57031	0.75275
0.65778	0.71429
0.33	0.7449
0.74793	0.64583
0.68512	0.84615
0.61246	0.5
0.70918	0.59167
0.14793	0.7625
0.52	0.77515
0.63712	0.38462
0.69141	0.74554
0.30612	0.80952
0.66358	0.65432
0.63556	0.67308
0.6405	0.7551
0.61224	0.7602
0.65741	0.69524
0.58984	0.75694
0.68367	0.81111
0.5679	0.83077
0.62963	0.8
0.64815	0.65675
0.67593	0.67059
0.49307	0.77404
0.6955	0.75329
0.59834	0.85606
0.29707	0.74554
0.61735	0.66
0.67578	0.8125
0.68	0.72266
0.54438	0.76144
0.70934	0.71905
0.68858	0.74167
0.775	0.66667
0.56233	0.75385
0.51389	0.64103
0.54321	0.69231
0.60444	0.74825
0.56944	0.7803
0.65234	1
0.64062	0.75
0.56173	0.66346
0.63435	0.74074
0.65986	0.75185
0.69778	0.65635
0.60444	0.8141
0.64062	0.63025
0.4375	0.82051
0.65625	0.81481
0.54671	0.78618
0.65234	0.78235
0.69136	0.75617
0.555	0.68939
0.66358	0.80612
0.83333	0.39
0.57439	0.74554
0.6	0.73389
0.6725	0.70417
0.59111	0.77232
0.71556	0.72531
0.63322	0.79501
0.33333	0.3
0.79111	0.7963
0.73333	0.71468
0.65778	0.73333
0.59722	0.63736
0.58594	0.75
0.64062	0.75833
0.52066	0.7549
0.2	0.80543
0.50781	0.47
0.67593	0.78019
0.64844	0.82418
0.56944	0.65238
0.69141	0.7967
0.59834	0.69167
0.6205	0.69872
0.41406	0.71493
0.49333	0.81538
0.14681	0.76562
0.60355	0.725
0.67188	0.65278
0.55859	0.7551
0.22222	0.68531
0.73407	1
0.7128	0.69231
0.61728	0.71939
0.69136	0.48
0.48469	0.75417
0.55078	0.70261
0.72656	0.55556
0.32	0.73545
0.54938	0.64615
0.60331	0.77041
0.69898	0.78125
0.51852	0.72222
0.2872	0.83882
0.76471	0.8125
0.5025	0.6875
0.67128	0.75
0.07812	0.58
0.6325	0.78125
0.56	0.78698
0.79592	0.79048
0.65625	0.78667
0.57093	0.73684
0.55111	0.72444
0.64286	0.76923
0.57	0.77778
0.34072	0.77273
0.54592	0.63333
0	0.8
0.54132	0.67262
0.58824	0.62879
0.60547	0.71939
0.72531	0.79608
0.56641	0.68444
0.56122	0.74671
0.66975	0.74762
0.70934	0.79297
0.71094	0.8125
0.62604	0.82653
0.45	0.76731
0.7602	0.75148
0.7225	0.34375
0.45312	0.76667
0.55247	0.78061
0.62963	0.65238
1	0.74286
0.64844	0.77311
0.73828	0.56
0.57778	0.74474
0.62654	0.73427
0.49219	0.71978
0.00274	0.73373
0.60388	0.76705
0.75346	0.5
0.55556	0.75275
0.62667	0.68571
0.71875	0.8022
0.49778	0.76339
0.4499	0.68611
0.56444	0.69804
0.47111	0.71282
0.63272	0.77619
0.66358	0
0.64014	0.77187
0.68698	0.83333
0.67901	0
0.61983	0.7381
0.58824	0.77333
0.69896	0.71905
0.63265	0.76923
0.69896	0.71884
0.77686	0.5
0.57778	0.75294
0.67036	0.8
0.50865	0.76543
0.59184	0.78333
0.48889	0.75833
0.6782	0.77381
0.51524	0.7381
0.73964	0.72222
0.63776	0.82576
0.64014	0.85417
0.63672	0.66346
0.57064	0.68889
0.6821	0.80609
0.67347	0.75439
0.62963	0.69841
0.62284	0.77619
0.51111	0.69922
0.51235	0.7
0.60208	0.69872
0.6592	0.72426
0.64453	0.7602
0.80165	0.8022
0.59259	0.77193
0.64844	0.8
0.65398	0.7
0.28	0.72857
0.39062	0.73214
0.71598	0.66154
0.32687	0.61667
0.68595	0.66837
0.55469	0.77368
0.68878	0.76953
0.52249	0.78061
0.61333	0.76667
0.73356	0.73611
0.80889	0.80392
0.70918	0.73356
0.60714	0.63333
0.69922	0.69896
0	0.79167
0.66797	0.79514
0.61735	0.75346
0.09184	0.71429
0.59003	0.73846
0.65432	0.78846
0.22222	0.80288
0.62891	0.71006
0.62037	0.71484
0.70833	0.7
0.71528	0.61224
0.48457	0.76374
0.59763	0.70673
0.28374	0.7551
0.56	0.65775
0.7313	0.78618
0.57031	0.66667
0.759	0.79861
0.759	0.74837
0.65333	0.73718
0.49778	0.71875
0.62949	0.70934
0.40625	0.79487
0.38667	0.86667
0.57716	0
0.42222	0.65944
0.5216	0.78846
0.755	0.73846
0.47556	0.66864
0.48469	0.7381
0.70408	0.82639
0.64399	0.62238
0.56463	0.7125
0.68858	0.80769
0.55956	0.67984
0.7128	0.75595
0.352	0.75566
0.60554	0.73373
0.625	0.78061
0.44898	0.66667
0.65089	0.7451
0.53254	0.74725
0.04688	0.74837
0.54294	0.76282
0.54667	0.75556
0.52941	0.69118
0.53633	0.72269
0.30102	0.71429
0.62327	0.77083
0.51389	0.75987
0.52632	0.54044
0.69531	0.81641
0.60494	0.66667
0.67474	0.76161
0.59864	0.78516
0.6782	0.67708
0.73778	0.74561
0.75283	0.7563
0.70934	0.77105
0.33163	0.54762
0.72576	0.66993
0.3594	0.69737
0.54667	0.76
0.60554	0.79167
0.72444	0.69318
0.48753	0.72889
0.48438	0.7
0.75617	0.70952
0.4	0.75
0.67574	0.7193
0.61219	0.75
0.63435	0.79412
0.67556	0.67179
0.47449	0.66667
0.29167	0.79524
0.52174	0.73611
0.67857	0.78571
0.57653	0
0.5	0.74725
0.39645	0.16667
0.57812	0.79464
0.60331	0.76282
0.66205	0.7449
0	0.82083
0.53333	0.72381
0.69333	0.8
0.63556	0
0.60889	0.63889
0.48457	0.76282
0.55556	0.75686
0.73778	0.74762
0.60494	0.75163
0.63281	0.80612
0.6725	0.72059
0.75	0.64286
0.46281	0.29167
0.24	0.7398
0.69444	0.72781
0.72318	0.5
0.39645	0.74394
0.66436	0.68382
0.64463	0.80769
0.7301	0.35
0.47337	0.74725
0.5875	0.74222
0.67	0.43137
0.6875	0.7
0.55	0.75263
0.58025	0.72593
0.55111	0.72
0.55017	0.78638
0.58673	0.79762
0.63672	0.78571
0.7686	0.68531
0.55402	0.75481
0.67901	0.79524
0.60208	0.78472
0.67036	0.7375
0.58222	0.74062
0.72656	0.77056
0.3737	0.74825
0.59862	0.74306
0.7398	0.79556
0.72299	0.6935
0.5375	0.69935
0.60204	0.81868
0.07438	1
0.66667	0.72308
0.54167	0.74837
0.41869	0.48611
0.71528	0.66
0.64583	0.68571
0.45679	0.78618
0.68367	0.76429
0.68367	0.759
0.68166	0.71745
0.71556	0.57576
0.65928	0.73077
0.16529	0.79464
0.66667	0.82102
0.74306	0.83333
0.62667	0.74561
0.67111	0.72444
0.75781	0.77098
0.45312	0.76923
0.65741	0.73611
0.78906	0.76667
0.55556	0.72549
0.61	0.78516
0.63435	0.75987
0.64453	0.72222
0.61719	0.78947
0.60714	0.77333
0.49307	0.68571
0.59375	0.62121
0.50617	0.78667
0.54222	0.75595
0.67347	0.72889
0.58824	0.84615
0.40237	0.69872
0.62284	0.74038
0.47091	0.69231
0.56122	0.63333
0.70661	0.7451
0.58163	0.7125
0.375	0.73333
0.68359	0.59191
0.65289	0.54167
0.56444	0.76023
0.7449	0.62171
0.73964	0.69806
0.51543	0.7
0.58333	0.79297
0.63668	0.81618
0.69753	0.79276
0.63668	0.6
0.63776	0.8125
0.72449	0.75385
0.70637	0.76667
0.70062	0.78462
0.5925	0.73026
0.6436	0.75682
0.61592	0.7
0.66222	0.75
0.64062	0.64167
0.62284	0.83391
0.69231	0.78462
0.60208	0.72727
0.605	0.77949
0.46939	0.75433
0.58172	0.77949
0.77778	0.69524
0	0.83088
0.725	0.71795
0.73469	0.73438
0.50617	0.59167
0.70934	0.78289
0.0625	0.51786
0.60204	0.59091
0.33	0.48148
0.47917	0.75731
0.7128	0.71282
0.46939	0.76889
0.66	0.79167
0.67556	0.68889
0.64815	0.77083
0.60208	0.57576
0.61735	0.66667
0.59763	0.85556
0.375	0.7574
0.58667	0.70677
0	0.70256
0.76817	0.6875
0.64286	0.76471
0.62722	0.39286
0.57812	0.81429
0.64198	0.76471
0.64062	0.67949
0.6205	0.75275
0.55	0.79762
0.51556	0.52778
0.52344	0.75413
0.63719	0.70221
0.605	0.69141
0.63194	0.76282
0.66667	0.77632
0.56122	0.75
0.75111	0.74872
0.64543	0.73897
0.67188	0.78061
0.61719	0.69167
0.19	0.75735
0.63111	0.84926
0.63194	0.78472
0.66975	0.80859
0.55078	0.74613
0.00356	0.71528
0.73457	0.77083
0.71875	0.7381
0.49074	0.78947
0.62755	0.75439
0.51852	0.71605
0.64461	0.68571
0.759	0.8125
0.51903	0.76923
0.56889	0.73375
0.53571	0.74747
0.46939	0.76
0.67	0.7449
0.70934	0.62755
0.18343	0.76078
0.68519	0.75
0.42857	0.76923
0.5	0.71429
0.72656	0.775
0.44388	0.75897
0.64706	0.70408
0.69896	0.76875
0.33673	0.76667
0.27	0.74725
0.58131	0.725
0.49527	0.8
0.49827	0.75413
0.07812	0.75
0.81173	0.68444
0.66222	0.79524
0.61728	0.73158
0.7128	0.79167
0.66782	0.75824
0.62	0.72381
0.64	0.59091
0.54167	0.76087
0.44898	0.72269
0.67128	0.84615
0.72	0.80357
0.75148	0.81569
0.42798	0.71875
0.5	0.72189
0.60208	0.79091
0.58678	0.74269
0.61983	0.76555
0.71468	0.61458
0.33	0.16667
0.63322	0.48889
0.5775	0.78571
0.45429	0.75694
0.60947	0.66667
0.64	0.73333
0.60208	0.79487
0.62881	0.60494
0.78107	0.76667
0.46429	0.70879
0.71972	0.79911
0.63668	0.76751
0.635	0.66667
0.66406	0.1875
0.51852	0.69091
0.66482	0.78571
0.12197	0.73162
0.60714	0.83432
0.59172	0.81061
0.69444	0.38889
0.61719	0.77686
0.73702	0.52121
0.73828	0.72549
0.58478	0.69
0.56213	0.80769
0.73778	0.74222
0	0.76953
0.5503	0.7
0.68	0.74206
0.67188	0.81319
0.67769	0.84821
0.64286	0.79825
0.32639	0.7619
0.66327	0.73897
0.70703	0.74444
0.60947	0.63571
0.52	0.76389
0.68519	0.81905
0.53979	0.70136
0.62891	0.5
0.66797	0.82667
0.68166	0.68235
0.54671	0.71818
0.69204	0.72656
0.44628	0.5102
0.55709	0.67974
0.32687	0.75524
0.64706	0.7807
0.6675	0.72381
0.6263	0.75275
0.42969	0.74107
0.61328	0.80769
0.54667	0.875
0.52663	0.62963
0.62284	0.77551
0.58131	0.68333
0.67769	0.46667
0.44444	0.75735
0.68421	0.72647
0.57812	0.80833
0.54339	0.71795
0.64506	0.78571
0.64815	0.72136
0.67313	0.74242
0.23556	0.79111
0.65	0
0.59375	1
0.6275	0.75735
1	0.68421
0.73702	0.73333
0.64444	0.71939
0.48	0.71111
0.51852	0.81754
0.60665	0.69167
0.48438	0.73047
0.61983	0.45714
0.61735	0.79931
0.63705	0.8022
0.71875	0.6254
0.4	0.77734
0.56747	0.76316
0.67556	0.8
0.7284	0.7967
0.8	0.82589
0.71745	0.76923
0.40972	0.77083
0.54222	0.75
0.56401	0.80208
0.75207	0.7451
0.18935	0.825
0.7602	0.75275
0.67578	0.82418
0.42561	0.7398
0.58667	0.79524
0.69898	0.75
0.62222	0.79556
0.65333	0.82143
0.68367	1
0.6	0.76389
0.76562	0
0.70242	0.6978
0.69898	0.64835
0.32812	0.78472
0.38462	0.74762
0.65289	0.78393
0.65744	0.73529
0.605	0.80473
0.60444	0.67143
0.84694	0.67532
0.6213	0.82692
0.71605	0.77193
0.00219	0.75781
0.57333	0.80769
0.11111	0.69712
0	0.73333
0.74074	0.66518
0.58	0.71429
0.74691	0.71429
0.59834	0.66667
0.60547	0.69643
0.29333	0.56667
0.61111	0.70414
0.75781	0.76471
0.53333	0.72249
0.59516	0.75
0.69136	0.64286
0.57407	0.79876
0.62667	0.57692
0.58824	0.725
0.71	0.76389
0.74	0.76531
0.72656	0.7549
0.66272	0.74383
0.33333	0.75347
0.72222	0.75714
0.71598	0.5303
0.70679	0.7
0.74667	0.74242
0.63556	0.82857
0.68975	0.74286
0.44444	0.66222
0.41274	0.76667
0.67188	0.75556
0.53333	0.67033
0.67578	0.7563
0.71972	0.65
0.73407	0.71765
0.5625	0.80128
0.59766	0.26531
0.55078	0.77574
0.5503	0.70982
0.66016	0.70222
0.59556	0.775
0.51543	0.65385
0.57785	0.88194
0.62755	0.80499
0.62132	0.80128
0.54667	0.73214
0.71484	0.70455
0.55556	0.58333
0.64463	0.74762
0.41778	0.8
0.56	0.6
0.72449	0.75
0.78061	0.76282
0.69806	0.76667
0.76923	0.66667
0.67188	0.71626
0.64497	0.78222
0.46537	0.70196
0.48753	0.78333
0.65333	0.77273
0.74667	0.72449
0.67969	0.72449
0.54222	0.69048
0	0.78289
0.64889	0.77485
0.45	0.75481
0.53516	0.75385
0.78125	0.70833
0.45329	0.22222
0.72318	0.62727
0.74222	0.86667
0.71875	0.78758
0.59766	0.65928
0.1875	0.71008
0.67	1
0.61111	0.77041
0.625	0.73421
0.4898	0.76786
0.52083	0.76389
0.66406	0.75481
0.69898	0.77895
0.52	0.72596
0.62037	0.75
0.64626	0.75735
0.81122	0.53571
0.15	0.79048
0.65306	0.8141
0.59259	0.73438
0.51543	0.83077
0.63712	0.71875
0.7602	0.73994
0.63889	0.75882
0.57778	0.77828
0.05917	0.81944
0.64844	0.64706
0.61719	0.78333
0.00277	0.73718
0.77041	0.73333
0.77333	0.70279
0.40741	0.78547
0.59111	0.79167
0.44444	0.76645
0.38667	0
0.70914	0.45833
0.69529	0.8
0.36	0.7
0.71094	0.75
0.60156	0.69841
0.25	0.7625
0.72222	0.73846
0.55363	0.75735
0.64506	0.75433
0.67284	0.71111
0.63712	0.72982
0.70312	0.79556
0.73684	0.71875
0.64506	0.68487
0.60091	0.7
0.4497	0.7716
0.71296	0.73333
0.6416	0.70952
0.57333	0.71538
0.74792	0.76923
0.61458	0.76531
0.01389	0.68382
0.42604	0.73333
0.53186	0.78788
0.7128	0.85897
0.64286	0.7551
0.705	0.77344
0.64497	0.73469
0.46667	0.84694
0.71429	0.70248
0.5463	0.73373
0.68878	0.74167
0.64506	0.61111
0.72336	0.75
0.64583	0.82963
0.46914	0.69136
0.59722	0.74265
0.76444	0.79876
0.65097	0.78205
0.66942	0.75207
0.71094	0.81319
0.55078	0.70934
0.71655	0.8125
0.74667	0.775
0.53125	0.78182
0.58984	0.78086
0.67284	0.71875
0.53778	0.3375
0.77469	0.7284
0.12	0.69744
0.68047	0.74286
0.66049	0.78095
0.57422	0.69231
0.78547	0.73333
0.47826	0.73964
0.44527	0.74554
0.5	0.82418
0.6281	0.71111
0.59259	0.74792
0.58984	0.69091
0.75	0.74222
0.609	0.74632
0.56818	0.76
0.67111	0.7807
0.6875	0.77778
0.62722	0.27222
0.52778	0.77619
0.47	0.7313
0.63776	0.64744
0.6263	0
0.57	0.77404
0.63668	0.7716
0.66482	0.7381
0.53633	0.73077
0.66327	0.74013
0.50413	0.73684
0.54297	0.68778
0.64453	0.73077
0.61778	0.71875
0.73373	0.59524
0.46814	0.85256
0.64506	0.67778
0.56055	0.33333
0.5374	0.74118
0.40828	0.8125
0.59877	0.77778
0.69231	0.74556
0.61778	0.72449
0.63905	0.73457
0.56	0.78974
0.58222	0.7602
0.6955	0.6875
0.7449	0.71528
0.63905	0.75
0.64706	0.72917
0.80102	0.6875
0.25	0.73438
0.7301	0.73661
0.58984	0.64103
0.60938	0.7619
0.77344	0.72619
0.73	0.55357
0.42215	0.77551
0.61333	0.76923
0.62109	0.71191
0.58642	0.6
0.59722	0.6
0.29167	0.77407
0.40444	0.68975
0.53061	0.69118
0.62346	0.75433
0	0.71693
0.67128	0.65441
0.62654	0.79082
0.74219	0.63333
0.55247	0.73856
0.64815	0.57585
0.705	0.78105
0.57422	0.78022
0.62667	0.81026
0.60554	0.7716
0.73047	0.7375
0.61328	0.67347
0.64	0.7619
0.60317	0.73626
0.5625	0.57143
0.44898	0.78222
0.76125	0.80952
0.67969	0.71528
0.63556	0.79167
0.53287	0.77855
0.66797	0.75
0.62037	0.77515
0.69444	0.76161
0.2963	0.54487
0.5	0.8141
0.7301	0.70227
0.66222	0.66026
0.25	0.73737
0.42857	0.72426
0.53906	0.7
0	0.78571
0.52249	0.79934
0.54667	0.84191
0.09375	1
0.09739	1
0.59516	0.74667
0.72781	0.625
0.44444	0.75385
0.60388	0.79082
0.71745	0.78333
0.57812	0.72917
0.22222	0.76923
0.00128	0.76042
0.57778	0.80357
0.40278	0.75758
0.69444	0.80749
0.52469	0.71745
0.74048	0.77619
0.46914	0.7619
0.69444	0.76374
0.50413	0.71842
0.64583	0.78363
0.54816	0.79882
0.65333	0.75
0.11111	0.76863
0.72959	0.75238
0.64286	0.73725
0.81315	0.75824
0.69531	0.46875
0.54667	0.71562
0.68359	0.68056
0.67901	0.82738
0.5	0.76765
0.71598	0.59848
0.71468	0.71324
0.60938	0.69444
0.39583	0.74167
0.58667	0.62393
0.66975	0.7602
0.62976	0.79556
0.39506	0.81173
0.66667	0.75111
0.53704	0.77866
0.66358	0.78947
0.60665	0.68
0.37119	0.73611
0.60185	0.66667
0.68254	0.44444
0.69444	0.65089
0.54297	0.71914
0.67456	0.66667
0.52595	0.66807
0.66016	0.7125
0.68	0.58333
0.63	0.75238
0.58478	0.72778
0.7551	0.7037
0.41016	0.7284
0.7398	0.75111
0.71972	0.77619
0.66864	0.77041
0.30556	0.73333
0.42578	0.73684
0.39909	0.78571
0.50391	0.74242
0.61719	0.55833
0.44321	0.76176
0.52444	0.72549
0.61328	0.71875
0.65123	0.83036
0.66736	0.78148
0.64256	0.8
0.13018	0.81092
0.72656	0.76923
0.63	0
0.52469	0.745
0.4949	0.7197
0.65306	0.78116
0.11111	0.65789
0.59557	0.63077
0.6955	0.75
0.66482	0.77083
0.66049	0.73958
0.5625	1
0.6	0.70833
0.58984	0.68529
0.34694	0.76608
0.49112	0.725
0.61719	0.79082
0.70918	0.77041
0.44444	0.77632
0.59862	0.78462
0.72266	0.77941
0.30579	0.7709
0.52	0.78571
0.49135	0.78086
0.6276	0.75
0.69898	0.73856
0.62245	0.77778
0.51562	0.78571
0.55864	0.74554
0.56122	0.80556
0	0.6
0.60204	0.65289
0.65398	0.68382
0.7275	0.54762
0.56481	0.80833
0.69896	1
0.61496	0.72941
0.53287	0.36667
0.54438	0.74762
0.36686	0.79474
0.57895	0.76667
0.78086	0.72807
0.77778	0.71429
0.57812	0.76078
0.69841	0.7
0.59722	0.70588
0.42857	0.76429
0.59028	0.81618
0.50617	0.74222
0.25	0.7963
0.62245	0.72781
0.64706	0.54167
0.55382	0.77941
0.52	0.72549
0.24691	0.76812
0.67456	0.79012
0.53516	0.625
0.24793	0.72889
0.51953	0.83556
0.33333	0.60989
0.55709	0.69444
0.6425	0.74286
0.53472	0.7381
0.66482	0.75346
0.78698	0.7619
0.68367	0.66667
0.22222	0.69583
0.59877	0.51786
0.50865	0.7641
0.48444	0.72917
0.83556	0.63265
0.60317	0.77734
0.56944	0.74265
0.56944	0.73356
0.68519	0.79688
0.715	0.7678
0.65986	0.79167
0.61224	0.82422
0.48521	0.78893
0.5102	0.76667
0.605	0.75735
0.56173	0.7381
0.53633	0.60833
0.53704	0.78416
0.40234	0.71667
0.53778	0.60833
0.31488	0.76263
0.64286	0.68382
0.68144	0.77344
0.72	0.71875
0.67347	0.76444
0.22667	0.62037
0.66205	0.80889
0.67128	0.4217
0.58131	0.72549
1	0.69139
0.75	0.68639
0.61592	0.80952
0.6644	0.68519
0.7551	0.75
0.725	0.79412
0.60208	0.77917
0.46875	0.56364
0.52444	0.65476
0.67969	0.7619
0.49778	0.7
0.74219	0.77734
0.70934	0.7963
0.26562	0.75
0.55102	0.75714
0.59259	0.72697
0.43359	0.74265
0.55556	0.75686
0.73611	0.75087
0.58222	0.72308
0.77333	0.79798
0.54671	0.78571
0.55469	0.61364
0.65432	0.71429
0.46021	0.75714
0.59172	0.77778
0.61328	0.55556
0.37037	0.74773
0.58478	0.64286
0.75069	0.67836
0.57778	0.71827
0.7551	0.67857
0.59111	0.72569
0.62654	0.72959
0.12755	0.71635
0.52071	0.51562
0.55	0.73846
0.74	0.75
0.20868	0.45312
0.46914	0.71111
0.51953	0.64646
0.26644	0.77105
0.70918	0.77285
0.46713	0.74762
0.625	0.76923
0.66782	0.76852
0.52893	0.73203
0.61719	0.78906
0.67313	0.73162
0.73828	0
0.74383	0.77778
0.42012	0.78125
0.48015	0.78571
0.7474	0.79239
0.7619	0.73846
0.63281	0.62727
0.57812	0.77574
0.75111	0.78431
0.64706	0.75111
0.54671	0.41414
0.50296	0.77778
0.76953	0.71667
0.5	0.76389
0.5917	0
0.72444	0.75163
0.75	0.70707
0.5975	0.77619
0.75	0.76471
0.64506	0.77551
0.66837	0.68056
0.69388	0.7125
0.81406	0.44444
0.58979	0.5
0.59568	0
0.70408	0.75417
0.62037	0.66667
0.45408	0.76923
0.61111	0.68672
0.61778	0.66364
0.625	1
0.48789	0.78086
0.6375	0.71635
0.55	0.6
0	0.77949
0.64266	0.72449
0.57988	0.65385
0.22449	0.75433
0.65278	0.78395
0.59556	0.7037
0.65	0.7
0.59111	0.7
0.57823	0.75238
0.63322	0.6875
0.735	0.74359
0.3218	0.72294
0.60156	0.72269
0.25868	0.59722
0.57823	0.72024
0.18367	0.80263
0.71191	0.71429
0.59722	0.65
0.65398	0.7375
0.63989	0.75185
0.59556	0.69048
0.6436	0.62338
0.46484	0.78363
0.6281	0.72368
0.50296	0.61111
0.29136	0.76144
0.64444	0.7451
0.56	0.67582
0.64706	0.80952
0.75737	0.71429
0.27	0.8
0.65432	0.79779
0.61246	0.8141
0.4966	0.68954
0.39	0.66667
0.68047	0.83333
0.68	0.80804
0.59184	0.72318
0.60208	0.16667
0.55859	0.56667
0.62963	0.58333
0.53254	0.75
0.64	0.74332
0.77163	0.28571
0.61333	0.73214
0.34286	0.81778
0.71598	0.76562
0.70139	0.66518
0.49778	0.75087
0.735	0.67361
0.70988	0.72807
0.61224	0.68512
0.50222	0.72222
0.59556	0.79638
0.56889	0.6627
0.635	0.67857
0.57093	0.72222
0.71626	0.7
0.7929	0.76667
0.69444	0.56
0.60317	0.71569
0.54438	0.76923
0.69136	0.81667
0.43556	0.67407
0.76889	0.7375
0.74222	0.75346
0.48765	0.78571
0.58025	0.59375
0.50519	0.71895
0.569	0.7605
0.2344	0.69333
0.41667	0.75789
0.49383	0.73856
[truncated: 6,028 more rows]

## Sheet: Fig. 4c
	label	x	y			label
0	0	-64.3	-32.9			0=Lympho
1	0	-21.8	-41.8			1=Neutro
2	0	-30.8	-40.8
3	0	-65.6	-49.2
4	0	-8.3	-19.2
5	0	-12.6	-61.5
6	0	-3.8	-43.9
7	0	-26.1	-42.1
8	0	22.2	-30.1
9	0	-26.5	-60.9
10	0	-4.2	-10.5
11	0	40.8	-58.4
12	0	-56.3	-16.5
13	0	-54.7	-15.6
14	0	-64.3	-35.6
15	0	-32.5	14.6
16	0	-63.3	-24.9
17	0	-6.1	-49
18	0	-6	-37.2
19	0	-2.8	-20.8
20	0	-48.9	27.9
21	0	-44.2	-11.7
22	0	-39.6	-63.1
23	0	28.5	-43.1
24	0	-55.4	-50.9
25	0	-8.9	-80
26	0	-42.5	-7
27	0	-44.5	-36.7
28	0	11.6	-30.7
29	0	17.2	-50.6
30	0	15.3	-69.9
31	0	24.1	-42.5
32	0	4	-31.6
33	0	18.8	-60.7
34	0	-13.9	-40.8
35	0	30.1	-30.8
36	0	-44.1	-34.7
37	0	-31.5	1.3
38	0	3	-28.1
39	0	-17.4	-46.2
40	0	-36.9	-40.5
41	0	-52.3	-22.8
42	0	-56.7	-8.1
43	0	-62.3	-41.7
44	0	-54.6	-21.5
45	0	-7.3	-35.4
46	0	-51.8	-61.5
47	0	-26.8	-58.1
48	0	-10.2	-23
49	0	45.8	-59.1
50	0	-36.6	-36.3
51	0	29.7	-33.7
52	0	6.2	-14.7
53	0	-8	3
54	0	39.7	-59.7
55	0	19.7	-23
56	0	-23	23.8
57	0	-9.4	0
58	0	-41.9	-40.2
59	0	38.9	-55.1
60	0	-4.3	-13.6
61	0	6.8	-41.2
62	0	-23	-45.5
63	0	-28.8	-62.6
64	0	-54.1	-9.3
65	0	-38.7	-62.3
66	0	-40.8	6.3
67	0	20.2	-30.3
68	0	14.1	-50.6
69	0	-19.7	15.3
70	0	34.4	-26.5
71	0	31.9	-27.7
72	0	10.5	-24.2
73	0	-26	-7.6
74	0	-54.2	-47.2
75	0	-45.9	-17.1
76	0	-4.6	-17.6
77	0	-12.2	-10.5
78	0	38.7	-64.9
79	0	-25.5	-3.8
80	0	-4.8	-64.7
81	0	12.6	-58.6
82	0	18.6	-24.6
83	0	40.9	-58.1
84	0	20.7	-59.1
85	0	20.3	-21.4
86	0	12.1	-56.3
87	0	16.3	-22.7
88	0	-14.6	-15.8
89	0	-2.7	-4.1
90	0	-10.9	-26.7
91	0	30.4	-44.4
92	0	-33	2.2
93	0	-58.9	-56.5
94	0	30.1	-65.5
95	0	15.9	-44.4
96	0	-17.4	-33.7
97	0	-25.8	-56.2
98	0	-32	27.7
99	0	43	-59.5
100	0	-35.4	23
101	0	-4.8	-51.6
102	0	-16.9	23.7
103	0	31.1	-43.9
104	0	-35	-39.7
105	0	-58.8	-17.1
106	0	-20.2	-35.3
107	0	32.3	-49.1
108	0	-15.9	2.7
109	0	-45.3	-60.9
110	0	17.2	-41
111	0	12.5	-58.6
112	0	-3.1	0
113	0	-42.3	-61.7
114	0	-59.8	-55.5
115	0	-9.3	-24.3
116	0	-59.7	-55.7
117	0	-6.5	-9.9
118	0	-16.6	-68
119	0	-42.2	-54.4
120	0	-10.9	-26.6
121	0	7.5	-45
122	0	43.2	-57.2
123	0	-5.6	-9.7
124	0	-44.9	-68.4
125	0	-53.7	-18.4
126	0	-49	-2.4
127	0	-20.4	-28.2
128	0	-21.7	-70.1
129	0	-42.1	-59.9
130	0	-30.7	-18.1
131	0	19	-51.1
132	0	44.7	-51.9
133	0	-24.2	11.5
134	0	26.9	-44.6
135	0	-58.4	-19.5
136	0	-68.3	-30.9
137	0	-33.9	-34.7
138	0	-46.6	-43.6
139	0	12.6	-59.1
140	0	-2.7	-5.6
141	0	-33	-5.9
142	0	1.5	-33.6
143	0	22.4	-48.1
144	0	-16	-47.6
145	0	-42.2	-55.7
146	0	-34.1	-62.6
147	0	-14.8	-23.4
148	0	-21.6	26
149	0	-47	-33.9
150	0	-44	8.3
151	0	-23	-36
152	0	0.4	-3.3
153	0	-16.8	5.2
154	0	-38.8	-6
155	0	30	-64.8
156	0	-16.5	-72.1
157	0	-9.9	20.1
158	0	15.3	-45
159	0	-49.3	-29.5
160	0	26.7	-47.1
161	0	-23.4	-8.4
162	0	17.2	-38
163	0	-30.1	-31.3
164	0	-31.9	-31.3
165	0	7	-22.1
166	0	-41.7	-1.2
167	0	12.8	-74.4
168	0	11.1	-15.1
169	0	-36.3	-13.4
170	0	-11.9	-77.8
171	0	-51.5	-52.3
172	0	-33.6	-21.4
173	0	-65.1	-45.3
174	0	-63.7	-37.5
175	0	-6.2	-13
176	0	-40.7	-29.1
177	0	-23.9	-7.4
178	0	33.6	-45.3
179	0	-37	12.6
180	0	-20.3	-41.1
181	0	-19.8	8.8
182	0	47.2	-50.9
183	0	-61.7	-31.2
184	0	-56.4	-19.4
185	0	-46.1	-61.8
186	0	-40	2.5
187	0	10	-37.5
188	0	13.8	-23.5
189	0	-23.9	-60.9
190	0	11.1	-42.1
191	0	-13	-48.3
192	0	10.4	-29.4
193	0	24.7	-59.2
194	0	-11.8	-51.4
195	0	-62.6	-43.6
196	0	-31.8	-55.2
197	0	-24.8	-47.9
198	0	-44.6	-33.3
199	0	-34.9	-11.9
200	0	-46.5	-18.7
201	0	-45.8	-23.1
202	0	-67.3	-29.9
203	0	-5	-29.1
204	0	-26.6	15
205	0	45.3	-50.4
206	0	-18.3	-48.9
207	0	-33.8	-67.7
208	0	-28.8	-36.9
209	0	7.1	-49.1
210	0	-13.8	-3.1
211	0	4.1	-24
212	0	-56.2	-55.2
213	0	21.2	-61.6
214	0	37.1	-37.5
215	0	-23.9	-11.6
216	0	-31.4	-50.2
217	0	-42.7	-33.9
218	0	30.8	-36.5
219	0	32.9	-40.7
220	0	-42.3	-66
221	0	-20.9	7.6
222	0	-62.2	-22
223	0	18.1	-72.2
224	0	-37.7	-2.4
225	0	-27.8	-26.7
226	0	6.7	-41.2
227	0	-34.7	20.9
228	0	15.2	-32.7
229	0	-33.8	26.1
230	0	-33.2	1.4
231	0	-13	-60.8
232	0	-28.5	-65.4
233	0	1.1	-51.6
234	0	41.9	-65.7
235	0	-5.9	-52.8
236	0	-27.9	-61.1
237	0	-29.7	13.2
238	0	-56.2	-41.3
239	0	-19.9	-60.5
240	0	9.3	-65.5
241	0	2.3	-39.8
242	0	-42	-65
243	0	7.8	-68.5
244	0	30.8	-40.5
245	0	-49.7	-24.1
246	0	-60	-46.6
247	0	16	-24.8
248	0	-25	-44.9
249	0	44.9	-48.8
250	0	-30.6	-60.1
251	0	-10.2	8
252	0	-43.9	8.5
253	0	-45.7	-23
254	0	-14.9	-78.6
255	0	35.3	-45.6
256	0	-17	17.6
257	0	-28.7	-37.8
258	0	-66.8	-34.5
259	0	-30.4	-18.1
260	0	27.1	-56.5
261	0	-40.2	-51.9
262	0	-25.1	-0.4
263	0	21.9	-46.6
264	0	-53.3	-37.8
265	0	-38.7	-14.7
266	0	-42.3	-12.5
267	0	16.3	-75
268	0	8.5	-48.3
269	0	1.9	-33.4
270	0	-14.6	-69.6
271	0	-38.1	0.2
272	0	-30.8	-2
273	0	-42	-16.1
274	0	-28.8	-26.8
275	0	31.7	-52.5
276	0	-31.6	-15.5
277	0	-33.3	24.1
278	0	-5.1	-37.2
279	0	-47.4	-7.7
280	0	6	-40.7
281	0	35.5	-39.5
282	0	-30.9	-56.3
283	0	-22.5	-33.6
284	0	35.4	-30.2
285	0	-12.3	-23.8
286	0	40.4	-55.1
287	0	0.9	-5.7
288	0	-49.5	-33
289	0	7.7	-23.2
290	0	14.5	-70.7
291	0	-42.1	-63.3
292	0	-23.8	-49.9
293	0	-15.1	-69.9
294	0	-17	11.8
295	0	-65.2	-37.6
296	0	-18	-62.7
297	0	-27.8	-59.1
298	0	-13.1	-43.4
299	0	-51.6	-18.1
300	0	-48.4	-58.5
301	0	-27.6	-61.4
302	0	-5.1	-58.3
303	0	-42.8	-68
304	0	-55.7	-19.6
305	0	-8.3	-19.3
306	0	-49	28
307	0	-0.9	-26.2
308	0	-33.9	1.3
309	0	-64.3	-53.4
310	0	48.9	-55.3
311	0	-35.1	-68.3
312	0	-19.6	9.6
313	0	18.9	-45.1
314	0	-22.9	-37.7
315	0	14.4	-77.1
316	0	-42.1	-14.5
317	0	-58.3	-31.7
318	0	-40	-42.7
319	0	-47.4	-2.1
320	0	-42.7	-51
321	0	-38.3	-53.3
322	0	-8.9	-1.6
323	0	-12.6	-61.9
324	0	-24.3	-4.3
325	0	13.8	-75.4
326	0	-13.1	-16.3
327	0	-44.4	-70.7
328	0	13.4	-29.2
329	0	-41.8	-58.7
330	0	-43.9	-52.4
331	0	-16.3	19.5
332	0	19.5	-44.6
333	0	-58.6	-13.8
334	0	-40.8	-13.1
335	0	27.7	-25.4
336	0	-26	1.4
337	0	18.2	-21.8
338	0	-37.3	-61.3
339	0	-27.2	-0.6
340	0	-64.8	-44.1
341	0	15.2	-58.6
342	0	-14.6	-11.4
343	0	-30	-64.8
344	0	-38.8	12.4
345	0	-35.6	-40.2
346	0	-43.9	-70.8
347	0	0.4	-14.1
348	0	-46.3	-9.9
349	0	10.8	-75
350	0	-14.6	-43.4
351	0	45.8	-56.9
352	0	-11.3	18.6
353	0	-61.6	-28.6
354	0	-63.8	-42.6
355	0	40.4	-60.4
356	0	42.5	-65.1
357	0	-42.2	-48.4
358	0	-20.9	-46.6
359	0	-40.7	-64.7
360	0	-21.8	-58.9
361	0	-32.3	-44.9
362	0	-55.5	-31.7
363	0	27.3	-24.3
364	0	-29.6	-51.4
365	0	-50.1	-51.5
366	0	19.1	-30.1
367	0	-56.3	-26.1
368	0	11.2	-66.9
369	0	-14.2	-42.7
370	0	13.7	-69.2
371	0	-58	-27.5
372	0	-55.3	-45.4
373	0	-6.5	0.3
374	0	-0.7	-46.3
375	0	-24.4	0.3
376	0	-21.6	-69.8
377	0	-59.4	-26.6
378	0	-9.6	-59.2
379	0	-43.5	-52.1
380	0	-34.6	-42.7
381	0	-48.2	-46.8
382	0	-48	-32.2
383	0	3.4	-43.1
384	0	-19.5	7.5
385	0	-19.7	-22.6
386	0	11.6	-76.5
387	0	-29.6	-49.9
388	0	-21.1	-60.2
389	0	-22.4	-43.2
390	0	-0.1	-7.6
391	0	13.1	-14.6
392	0	-13.6	-70.8
393	0	15.8	-70.9
394	0	-45.3	-63.8
395	0	-40	-33.8
396	0	46.3	-63.5
397	0	42.1	-64.8
398	0	-38.5	-6.5
399	0	35.4	-32.2
400	0	-23.3	4.4
401	0	5.5	-48.5
402	0	-61.1	-36.7
403	0	-5	-17
404	0	-59.2	-29.8
405	0	-65	-34.3
406	0	-3.9	-64.5
407	0	-2.6	-61.4
408	0	-55.4	6.7
409	0	-18.5	13.9
410	0	34.6	-58.7
411	0	-38.6	-17.4
412	0	-36.7	-16.6
413	0	-27.1	-18.3
414	0	-17.5	-4.4
415	0	-14.1	-74.8
416	0	39.7	-57.8
417	0	21.6	-60.2
418	0	-42.2	-62.9
419	0	35.6	-54.5
420	0	-23.4	-10.8
421	0	-25.2	-25.1
422	0	38.9	-37.2
423	0	-37.7	-67.9
424	0	-17.4	43.4
425	0	0.6	-51.3
426	0	-9.2	-70.4
427	0	-55.9	-20.3
428	0	-18.9	15
429	0	-39.7	-22.9
430	0	-40.9	-53
431	0	14	-55.7
432	0	18.2	-43.6
433	0	-28.3	-1.3
434	0	-34.1	-56
435	0	40	-60
436	0	-31.7	-30.6
437	0	42.3	-40.4
438	0	-8.4	16.2
439	0	-23.5	9.3
440	0	-59.5	-50.6
441	0	-22.4	-56
442	0	-45.7	-47.3
443	0	-56.3	-27.4
444	0	-0.3	-50.4
445	0	6.5	-66.2
446	0	-36.6	19.7
447	0	-53.7	-58.6
448	0	47.2	-62.3
449	0	-33.6	-49.1
450	0	-51.1	-14.4
451	0	33.2	-33.4
452	0	-32.1	-46.1
453	0	-45.7	-11.9
454	0	11.4	-28.1
455	0	6.7	-18.3
456	0	-4.6	-44.7
457	0	-36.5	9.5
458	0	2.8	-29
459	0	-59.3	-52.3
460	0	-10.8	-25.9
461	0	-37.7	-54.6
462	0	11.6	-55.7
463	0	-14.7	-43.9
464	0	-44.9	23
465	0	-32.8	-31.9
466	0	-1.3	-12.1
467	0	15.9	-72.1
468	0	-32.3	-64.6
469	0	-13.2	-16
470	0	-58.8	-47.5
471	0	-50.8	-3.6
472	0	29.6	-34.8
473	0	-42.5	-62.8
474	0	-50.9	-33
475	0	-20	-66.4
476	0	38.6	-62.9
477	0	-49.2	-41.7
478	0	15.7	-37.1
479	0	24.1	-58.4
480	0	-8	-49
481	0	-46.1	-54.4
482	0	-22.4	-29.9
483	0	-23.1	-35.9
484	0	9.4	-17.8
485	0	-51.4	-19
486	0	-45.1	-46.9
487	0	25.9	-47.7
488	0	-31.1	3.3
489	0	-25.6	-39.3
490	0	-34.3	-37
491	0	18.3	-32.9
492	0	-33.1	-13.5
493	0	41.7	-64.7
494	0	-26.2	-36.7
495	0	28	-60.1
496	0	-5.1	-52.8
497	0	-49.1	27.9
498	0	-28.4	-19.4
499	0	36.5	-48.3
500	0	-15.2	-16.4
501	0	8.3	-42.7
502	0	21.7	-29.9
503	0	28.1	-57.9
504	0	19.3	-43.9
505	0	26.7	-66.2
506	0	-25.8	-10.2
507	0	-29.8	-48.2
508	0	-13.8	14.4
509	0	-51.6	-30.8
510	0	-13.1	-2.7
511	0	-15.3	-29.2
512	0	-7.6	-0.9
513	0	-37.6	-5.9
514	0	-19.6	-22.8
515	0	-19.6	-54.2
516	0	22	-46.2
517	0	-13.8	-10.9
518	0	-18.4	-33.2
519	0	5.6	-40.8
520	0	-60.3	-29.6
521	0	29	-64.8
522	0	-40.9	-7.1
523	0	-27.8	-55.5
524	0	29.4	-51.6
525	0	-62.7	-37
526	0	44.3	-64.5
527	0	7.5	-43.8
528	0	-26.8	-12.1
529	0	-24.6	-32.9
530	0	-19.5	-2.9
531	0	38.4	-39.9
532	0	-19.4	32.5
533	0	28.7	-43.4
534	0	16.3	-38.2
535	0	-33	-29.6
536	0	-64.5	-52.9
537	0	-39.2	-64
538	0	-42.6	-50.6
539	0	-42.3	-46.8
540	0	41.1	-60.2
541	0	-34.1	1.3
542	0	36.5	-36
543	0	11.7	-29
544	0	19.8	-50.6
545	0	-48.5	-57.9
546	0	30.2	-29.4
547	0	8.9	-41.4
548	0	10.2	-77.8
549	0	47.3	-54.9
550	0	-53.8	-6.3
551	0	-60.1	-22.8
552	0	17.4	-24.1
553	0	17.6	-44.9
554	0	-38.7	-15.1
555	0	-56.7	-16.5
556	0	14.2	-77.3
557	0	-26	-18.4
558	0	40	-51.1
559	0	28.5	-34.3
560	0	-23.5	-45
561	0	-23.7	1.3
562	0	15.8	-37.1
563	0	-31.8	-17.6
564	0	36.4	-57.5
565	0	1.7	-5.7
566	0	-47.5	-9.7
567	0	-1.3	-72.4
568	0	15.5	-32
569	0	9.6	-65.9
570	0	8.6	-75.4
571	0	4.1	-34.5
572	0	-30.1	-38.4
573	0	-52.2	-44.2
574	0	-21.1	-50.9
575	0	-57.8	-24.7
576	0	7.9	-41.4
577	0	-45.3	-67.2
578	0	-41.6	-60.2
579	0	18.6	-34
580	0	-9.1	-70.4
581	0	-41.1	3
582	0	-62.9	-49.6
583	0	-47.2	-60.1
584	0	31.1	-30.2
585	0	-28	4.8
586	0	-45.3	-32.9
587	0	-28.8	-58.7
588	0	-53.4	-7.1
589	0	-16.2	36.5
590	0	-26.6	-43.3
591	0	-30.6	-59.7
592	0	-20.6	-23.9
593	0	-33.5	5.9
594	0	-39.9	-26.8
595	0	-21	-36.2
596	0	27.4	-47.1
597	0	-41.8	-33.7
598	0	13.5	-18.1
599	0	-17.8	4.8
600	0	-12.9	-61.2
601	0	6.4	-28.8
602	0	-64.8	-52
603	0	-20.6	-68.9
604	0	-51.9	-24.8
605	0	-22	-33.3
606	0	-49.2	-25.4
607	0	21.7	-48.7
608	0	40.6	-33.9
609	0	-21.6	-39
610	0	14.2	-29.7
611	0	15.4	-18
612	0	46.7	-55.3
613	0	2.5	-37.8
614	0	-65.1	-52.6
615	0	-5.1	-3.5
616	0	-14	-23.6
617	0	-60.5	-54.7
618	0	-6.2	-38
619	0	21.3	-25.3
620	0	-61	-24.9
621	0	-30.9	-60.5
622	0	-44.9	-24.1
623	0	-19.7	-39.6
624	0	-7.7	-46.5
625	0	-24.6	22.6
626	0	13.2	-29.1
627	0	3.2	-25.8
628	0	-17.6	-56.2
629	0	-13	-65.7
630	0	40.4	-59
631	0	-28.5	-57.3
632	0	-37	-25.9
633	0	-40.1	-30.9
634	0	-36.5	-30.3
635	0	9.4	-16.7
636	0	43.9	-54.8
637	0	-65.8	-38.6
638	0	-34.9	-25.7
639	0	-20.5	-58.3
640	0	-54.3	-58.2
641	0	-34.7	12.7
642	0	-53.4	-14.8
643	0	-8.9	24.5
644	0	13	-55.4
645	0	-23.7	-45.5
646	0	3.3	-16.2
647	0	-30.3	-57.7
648	0	-18.2	-69.5
649	0	-27.2	-65.9
650	0	-27.2	-30.8
651	0	-24.7	-40.5
652	0	-13.9	5.4
653	0	29.1	-64.8
654	0	-19	-38
655	0	-57.1	-15.9
656	0	-22	-2.2
657	0	45.8	-52.2
658	0	-41.5	-29
659	0	-48.1	23.5
660	0	-50.5	-51.3
661	0	10.4	-21.9
662	0	-37.5	-67.6
663	0	-66	-35.9
664	0	-42.4	8.4
665	0	-61.2	-42.4
666	0	-40	-3.3
667	0	12.7	-18.8
668	0	33.9	-62.6
669	0	11.5	-23
670	0	-23.1	-6.1
671	0	-47	-59.7
672	0	41.9	-64.4
673	0	-35.1	-65.3
674	0	4.3	-24.2
675	0	-67.5	-34.8
676	0	-8.9	-10.6
677	0	5.7	-13.8
678	0	-16.9	44.7
679	0	-32.7	-40.9
680	0	49.2	-58.3
681	0	17.4	-24.4
682	0	-60	-31.8
683	0	15.3	-40.2
684	0	11.7	-15.2
685	0	-57.3	-22
686	0	-43	-63.1
687	0	26.5	-43.3
688	0	-23.8	-6.6
689	0	-67.3	-34.3
690	0	-46.8	32.7
691	0	-12.2	-53.7
692	0	30.4	-55.1
693	0	-22	-49.4
694	0	34.1	-47.5
695	0	-6.6	-37.2
696	0	-41.7	-34.4
697	0	-46.4	23.5
698	0	29.5	-36.3
699	0	-36.7	3.5
700	0	32.3	-43
701	0	-51.7	-15.9
702	0	29.2	-61.4
703	0	-19.5	26.1
704	0	-10.9	-61.8
705	0	-32.8	2
706	0	21.3	-41.9
707	0	-40.5	1.9
708	0	7.9	-41
709	0	-45.2	-69.7
710	0	-9.5	-2.3
711	0	-50	-59.7
712	0	-32.2	-39.1
713	0	-13.8	-45.6
714	0	-22.3	-49.5
715	0	-36.4	-35.9
716	0	-46	-36.9
717	0	-36.1	-17.3
718	0	-43.2	-68.8
719	0	-29.6	-35.7
720	0	-51.7	-41.2
721	0	-34	-67.7
722	0	21.9	-47.9
723	0	-9	-30.6
724	0	-32.7	-16
725	0	29.5	-30.8
726	0	-44.7	-46.1
727	0	43.6	-66.7
728	0	-21.3	-13.1
729	0	-21.8	-52.1
730	0	-14.7	3.5
731	0	-63.2	-35.9
732	0	20.8	-49.3
733	0	-58.6	-29.6
734	0	19.6	-32.5
735	0	-15.1	6.4
736	0	-31.9	-65.4
737	0	-36.1	-27.7
738	0	-35.5	-36.9
739	0	43.1	-64.6
740	0	-25.6	-2
741	0	25.5	-59.1
742	0	24.6	-62.3
743	0	-48.5	-1.5
744	0	-46.9	-17.7
745	0	-20.6	-37.8
746	0	-31.9	-55.6
747	0	-42	-13.8
748	0	-14.7	-12.7
749	0	-30.8	-37.4
750	0	-6.4	-37.7
751	0	-21.6	-67.1
752	0	-18	-56.4
753	0	-27.4	24.6
754	0	45	-59.8
755	0	42.1	-63.5
756	0	-36.8	-51.5
757	0	-12.7	-8.4
758	0	10.7	-17
759	0	-43.6	-0.5
760	0	-34.2	-19.6
761	0	-0.5	-27.1
762	0	46.2	-49.9
763	0	-23.8	-39.4
764	0	6.3	-33.2
765	0	-25.7	-25.5
766	0	-44.4	15.1
767	0	36.6	-49.2
768	0	-30	-53.1
769	0	27.9	-50.9
770	0	15.8	-28.6
771	0	-29.4	-14.3
772	0	-29.6	-29.8
773	0	-10.6	-70
774	0	17.7	-51.2
775	0	-19.6	22.1
776	0	-61.4	-47.5
777	0	-18	3
778	0	-19.2	-34.3
779	0	-27.7	-52.1
780	0	-27.9	-43.6
781	0	-12.7	14.1
782	0	-8.6	-31.3
783	0	-21.9	-29.3
784	0	2.4	-14.2
785	0	-40.7	-63.8
786	0	-12.8	-47.9
787	0	29	-34.2
788	0	-9.6	4.4
789	0	-23.3	-15.4
790	0	-21.3	-13
791	0	-59.9	-42.8
792	0	13.9	-26.9
793	0	-22.7	-27.3
794	0	38.2	-43.9
795	0	-9.9	-78.9
796	0	-46.7	-58.5
797	0	-55.9	-45.6
798	0	-25.6	-61.4
799	0	28.9	-64.5
800	0	-41.3	-48.2
801	0	-13.8	-27
802	0	4.3	-20.4
803	0	-10.3	-10
804	0	-11.8	1.8
805	0	-12.8	-71.8
806	0	-17.1	-46.4
807	0	-23	-11
808	0	-24	-3.3
809	0	-29	-36.2
810	0	-10.9	2.9
811	0	19.2	-44.8
812	0	-17.5	-51.4
813	0	44.8	-58.6
814	0	14.7	-73.1
815	0	-11.9	-77.7
816	0	-24.1	-2
817	0	2.6	-30.5
818	0	-43.9	-16.8
819	0	-35.3	-47.9
820	0	40.1	-45.7
821	0	41.6	-47.5
822	0	-38.5	-63.1
823	0	-20.1	-11.2
824	0	-26.4	-2.2
825	0	-54.1	-14.9
826	0	-36.2	0.7
827	0	48.8	-57.9
828	0	-22.5	-40.8
829	0	-41.6	-52
830	0	8.6	-28.4
831	0	41.5	-59.8
832	0	22	-60.4
833	0	-49.5	-32.9
834	0	-6.5	-38
835	0	-15.1	-56
836	0	15.5	-15
837	0	-7	0.6
838	0	-60.7	-34.4
839	0	-18.5	-0.5
840	0	47	-58.3
841	0	9.3	-38.2
842	0	-21.7	-58.2
843	0	12.3	-69.3
844	0	27.7	-57.8
845	0	18.7	-20.3
846	0	-17.7	-66.1
847	0	23.8	-64.1
848	0	-44.5	-24.8
849	0	-11.8	-68.8
850	0	-54.8	-28.4
851	0	-39.5	-17.5
852	0	-25.5	-5.3
853	0	-52.6	-4
854	0	-34.2	-46.7
855	0	16.4	-59.1
856	0	-20.2	-11.2
857	0	-18.9	-15.6
858	0	-36.6	-28.1
859	0	-41.1	-1.8
860	0	-35.7	-28.8
861	0	-7.4	2.4
862	0	-32.9	-43
863	0	-14.5	-52.8
864	0	35.7	-52.2
865	0	-8.4	-32.3
866	0	-56.5	-27.5
867	0	-27.6	-8.1
868	0	-54.9	8.2
869	0	-46	23.3
870	0	-63.6	23.6
871	0	-43.2	-58.6
872	0	16.7	-50
873	0	-0.5	-8.5
874	0	-24.9	-44.9
875	0	32.1	-27.9
876	0	-60.4	-31.8
877	0	-25.5	-60.7
878	0	-34.8	-54.7
879	0	-32.3	-15.6
880	0	1.3	-28
881	0	-58.2	-48.6
882	0	-62.7	-43.7
883	0	-15.5	-18.7
884	0	34.2	-58.5
885	0	5.5	-64.7
886	0	-28.4	8.7
887	0	-15.2	-75.3
888	0	-15.7	-46.5
889	0	-5.6	9.4
890	0	-0.6	-19.6
891	0	-59.6	-50.9
892	0	-28.1	-43.6
893	0	-34	-13.6
894	0	-39.9	-34.3
895	0	-63.4	-51.8
896	0	-63.4	-48.8
897	0	-37.1	-40.6
898	0	-43.9	-37
899	0	-21.3	-33.9
900	0	-64.5	-24.8
901	0	45.6	-50
902	0	-14.4	5.9
903	0	-49.1	-16.2
904	0	-52.2	-7.8
905	0	10.6	-78.9
906	0	-21.6	17.2
907	0	-57.8	-29.5
908	0	-60.1	-25
909	0	-13.8	-44.7
910	0	-26.5	-21.6
911	0	-62.1	-22.1
912	0	3.8	-23.3
913	0	6.1	-48.9
914	0	33.7	-57.1
915	0	-27.8	-40.3
916	0	2.2	-29.1
917	0	-45.1	19.5
918	0	-6	-51.4
919	0	-37.3	-68.7
920	0	21.6	-35.8
921	0	-41.6	-71.1
922	0	10.8	-19.8
923	0	11.2	-27.5
924	0	-49.1	-26.6
925	0	-61.1	-34.9
926	0	-31.1	-24.9
927	0	-43.1	-51.1
928	0	30.5	-47.9
929	0	40.7	-44.8
930	0	-45.9	-7.9
931	0	-20.3	-27
932	0	-42.2	-34.4
933	0	-42.7	-47
934	0	-60.7	-52
935	0	-65.1	-49.7
936	0	-15.6	-1.2
937	0	48.2	-57.7
938	0	42.7	-59.9
939	0	-51.7	-15.9
940	0	-16.5	-25.3
941	0	-44.7	6.8
942	0	-30.2	-7.9
943	0	31.1	-53.1
944	0	-2.6	-17.8
945	0	36.5	-46.8
946	0	38.7	-64.9
947	0	-31.8	-40
948	0	-62.2	-51.6
949	0	-24.2	1.1
950	0	4.6	-35.5
951	0	-42.8	-44
952	0	5	-11.6
953	0	-38.3	11.1
954	0	42.5	-59.7
955	0	-43.6	-10.5
956	0	11.1	-55.3
957	0	19.7	-23.8
958	0	-27.7	-33.9
959	0	10.9	-78.3
960	0	22.1	-39.7
961	0	-46	-24.4
962	0	6	-24.1
963	0	-40.2	-49.7
964	0	-52.5	-28.1
965	0	-42.7	-35.9
966	0	-19.7	-25.9
967	0	20.8	-30.3
968	0	24.3	-62.1
969	0	-21.5	-33.5
970	0	9.9	-23.5
971	0	-15	11.7
972	0	-44	-1.7
973	0	1.1	-29
974	0	12.6	-74.9
975	0	8.6	-38.4
976	0	7.7	-26.4
977	0	7.3	-10.9
978	0	-28.4	-10
979	0	-29	-16.4
980	0	-20.2	-20
981	0	-46	5.5
982	0	-31.4	-48.5
983	0	24.9	-32
984	0	-38.3	6.9
985	0	14.2	-29.2
986	0	33.3	-31.3
987	0	16	-26.5
988	0	-49.3	10.1
989	0	13.3	-33.7
990	0	-24.5	-30.3
991	0	-22.9	10.5
992	0	-64.1	-24.8
993	0	-30.8	-8.8
994	0	30.4	-48.6
995	0	-57.1	-26.3
996	0	16.4	-48.3
997	0	-55.5	-5.5
998	0	20.9	-31.5
999	0	-45.4	4.5
1000	0	-64.3	-53.4
1001	0	-16.1	-75.1
1002	0	-35	3.1
1003	0	-9.1	-17.8
1004	0	47.9	-65.8
1005	0	25.8	-30.2
1006	0	17.6	-72.4
1007	0	-14.3	-52.8
1008	0	-27.6	-15.6
1009	0	6.5	-36.2
1010	0	27.7	-55.9
1011	0	-24.5	-0.7
1012	0	5.9	-22.1
1013	0	-60.4	22.5
1014	0	-31.9	3.7
1015	0	-27.3	-7.8
1016	0	-26.1	-14.6
1017	0	-25.2	-15.1
1018	0	-43.4	-68.9
1019	0	-5.1	-5.8
1020	0	-51.6	-61.8
1021	0	-13	-62.5
1022	0	-28.1	-36.1
1023	0	38.7	-45.8
1024	0	-37.3	-64.9
1025	0	28.1	-59.4
1026	0	-17.6	-68.1
1027	0	-22.2	-30
1028	0	-33.1	-41.2
1029	0	-13.9	-40
1030	0	10.3	-38.4
1031	0	7.8	-40.2
1032	0	28.2	-63.1
1033	0	38.9	-55.1
1034	0	3.2	-41.1
1035	0	-58.5	-52.9
1036	0	-1.4	-7.5
1037	0	22.4	-33.4
1038	0	-12.6	-8.3
1039	0	41.9	-42.5
1040	0	28	-25.5
1041	0	28.1	-57.7
1042	0	-28.2	-22.4
1043	0	-14.3	-56.5
1044	0	28.5	-58.8
1045	0	-39.7	-34.3
1046	0	-28.9	-27.6
1047	0	-22.2	-35.8
1048	0	-47	-15.7
1049	0	-62.5	-36.6
1050	0	-40.1	1.3
1051	0	-23	-51.8
1052	0	7	-24.8
1053	0	-20.9	-20.4
1054	0	-56.2	39.7
1055	0	0.5	-19.9
1056	0	31.6	-63.8
1057	0	-32.1	-23.6
1058	0	-31.1	1.3
1059	0	8.4	-51.4
1060	0	7.2	-37.1
1061	0	-17.6	-4.3
1062	0	-45.2	-33
1063	0	-29.3	-41.3
1064	0	-43.1	-64.1
1065	0	-11.4	1.5
1066	0	11.6	-66.7
1067	0	-10.2	26.7
1068	0	-30.8	11
1069	0	-4	-17.3
1070	0	38.1	-59.1
1071	0	-23.6	18
1072	0	7	-9
1073	0	-57.8	-18
1074	0	-32.9	-4.9
1075	0	-65.4	-34.7
1076	0	9.1	-45.5
1077	0	4.1	-26.3
1078	0	-48.6	28.8
1079	0	-55.3	6.1
1080	0	25.1	-45.1
1081	0	-19.1	-17.6
1082	0	2.2	-37.2
1083	0	-39.8	-10.7
1084	0	-46.3	-6.2
1085	0	-37.6	-41.2
1086	0	-19.2	18.2
1087	0	-20	4.8
1088	0	-56.3	-40.9
1089	0	14.1	-58
1090	0	-15.5	-16.7
1091	0	-30.7	-40.9
1092	0	-39	-63.6
1093	0	-36.7	-32.9
1094	0	-32	-58.2
1095	0	-23.9	-37.2
1096	0	-26	-55.4
1097	0	-36.5	-30.4
1098	0	-45.3	-47.4
1099	0	33.6	-47
1100	0	32.2	-27
1101	0	12.7	-58.8
1102	0	9.4	-65.5
1103	0	30	-48.6
1104	0	-58.6	-57.1
1105	0	-18	-34.9
1106	0	-46.3	-7.5
1107	0	-61.1	-34.9
1108	0	44	-65.1
1109	0	35.1	-33.4
1110	0	6.6	-62.5
1111	0	-40.5	-13.3
1112	0	17.7	-31.6
1113	0	-21.5	19.7
1114	0	-24.9	-55.5
1115	0	-32.2	-7.5
1116	0	21.1	-23.6
1117	0	3.4	-60
1118	0	-44	-17.3
1119	0	-37.4	5.8
1120	0	-41.8	8.8
1121	0	-55.1	-42.6
1122	0	26.2	-40
1123	0	-34.7	-55.1
1124	0	-4.8	-20.3
1125	0	-41.9	-28.2
1126	0	-13.4	24
1127	0	6.4	-39.7
1128	0	-3.1	-6.4
1129	0	-15.2	-73.5
1130	0	16.3	-22.9
1131	0	-6.5	-49.3
1132	0	8.1	-17.9
1133	0	-35.9	-17.5
1134	0	21.3	-43.6
1135	0	-37.4	-26.9
1136	0	-34.9	-43.6
1137	0	-15.6	-43.9
1138	0	-9	-73.8
1139	0	5.9	-40.5
1140	0	-5.9	24.9
1141	0	-29.1	-48.6
1142	0	36.5	-51.7
1143	0	-12.7	27.2
1144	0	-7.5	-69.1
1145	0	35.6	-60.9
1146	0	42.7	-50.5
1147	0	20.7	-21.3
1148	0	-57.6	-24.4
1149	0	-15.3	-7.2
1150	0	-13.5	2.3
1151	0	-39.9	-10.3
1152	0	-16.6	-30.2
1153	0	7.4	-30.5
1154	0	6.4	-13.3
1155	0	-43.1	2.6
1156	0	-51.2	-54.4
1157	0	-0.5	-46.9
1158	0	-0.8	-13.3
1159	0	-23.7	-12.5
1160	0	-56.3	-36.6
1161	0	23.9	-32.5
1162	0	-18	-5.9
1163	0	22.5	-56.7
1164	0	41.9	-42
1165	0	-32.6	-44.8
1166	0	-45.9	-15.8
1167	0	39.1	-63.2
1168	0	-19.6	16.7
1169	0	-49.9	-42.7
1170	0	-21.8	17.6
1171	0	4.2	-59.3
1172	0	11	-23
1173	0	1.8	-33.1
1174	0	-54.6	-15.6
1175	0	-13	-66.1
1176	0	-33.4	-59.8
1177	0	-66.5	-44.4
1178	0	-13.7	-41.1
1179	0	-8.5	-19.1
1180	0	-27.4	-50.5
1181	0	-25.9	-59.2
1182	0	-31.5	-1.3
1183	0	-40.4	-38.3
1184	0	-10.9	-62.6
1185	0	-70.5	-29.2
1186	0	45.6	-60
1187	0	-1.3	-59.8
1188	0	24.2	-47.3
1189	0	-9.3	-33.5
1190	0	-15.1	-43
1191	0	-48.2	-15.1
1192	0	-54.5	6.5
1193	0	24.7	-47.1
1194	0	-34	-22.1
1195	0	-9.2	-57
1196	0	-8.5	-19.2
1197	0	-32.1	-39.7
1198	0	-25.3	-3.4
1199	0	43.1	-50
1200	0	-34.3	-29.6
1201	0	14.6	-67.4
1202	0	19.2	-30.8
1203	0	-22.5	-43.2
1204	0	-28.4	-0.3
1205	0	-59.5	-8
1206	0	-22.1	-49.2
1207	0	24.2	-49.4
1208	0	-16.4	-26.4
1209	0	-5.3	-51
1210	0	-21.9	-57
1211	0	2.6	-65.5
1212	0	-18.6	14.5
1213	0	34.5	-39.6
1214	0	-30.2	-42.5
1215	0	-39.6	-37
1216	0	-16.2	22.7
1217	0	-36.6	10.1
1218	0	29.9	-54.8
1219	0	-35	-27.3
1220	0	-38.4	2
1221	0	-33.1	-34.4
1222	0	9	-75.5
1223	0	-58.2	-49.9
1224	0	3.2	-27.6
1225	0	-43.1	-51.6
1226	0	13.9	-67.1
1227	0	-16.9	-57.1
1228	0	-49.8	13.5
1229	0	-61.5	-36.5
1230	0	-35.9	3.8
1231	0	-30.4	-14.1
1232	0	7.6	-10.5
1233	0	-26.9	-61.2
1234	0	-41.6	-28
1235	0	-25.6	-18
1236	0	-3	-61.3
1237	0	-10.8	-32.8
1238	0	44	-55.2
1239	0	-34.8	-40.2
1240	0	-19.4	-53.9
1241	0	-60.3	-50.7
1242	0	16.7	-71
1243	0	-55.9	-31.8
1244	0	21.7	-46.7
1245	0	-4.8	-29.5
1246	0	-53.5	-57
1247	0	25.9	-55.5
1248	0	-55.2	-5.6
1249	0	-41	-13.4
1250	0	-11.1	-0.5
1251	0	-40.1	2.3
1252	0	6.6	-28.8
1253	0	-19.3	17.9
1254	0	-13.8	-41.6
1255	0	31.7	-64
1256	0	-6.3	0.5
1257	0	-55.8	-55
1258	0	27.9	-57.9
1259	0	29	-51.5
1260	0	21	-32.2
1261	0	-57	-7.2
1262	0	-56.2	-15.4
1263	0	37.2	-38.6
1264	0	14.2	-55.7
1265	0	-46.3	-0.1
1266	0	-49.4	-11.5
1267	0	-5.1	-58.7
1268	0	-37	-57.4
1269	0	-54.8	-24.3
1270	0	31.5	-52.9
1271	0	35.2	-59.6
1272	0	7.1	-16.4
1273	0	47.2	-57.6
1274	0	20.4	-26.5
1275	0	-57.2	-6.6
1276	0	27.7	-30
1277	0	-21.8	7.4
1278	0	-26.3	-57.5
1279	0	-28	4.2
1280	0	-4.3	-19.5
1281	0	-51.3	-54.6
1282	0	4.8	-11.5
1283	0	-25.7	-66.1
1284	0	-41.4	-55.3
1285	0	-33.9	-26.2
1286	0	10	-37.5
1287	0	-33.4	4.3
1288	0	-31.8	-26.9
1289	0	10.3	-30.6
1290	0	-24.5	-12.8
1291	0	-43.2	-45.7
1292	0	-46.1	4.7
1293	0	-30.7	4.5
1294	0	-21.6	-42.7
1295	0	-56	-16.9
1296	0	19.8	-40.7
1297	0	-30.9	10.6
1298	0	-29.4	-55.1
1299	0	-64.2	-32.4
1300	0	31.3	-62.5
1301	0	8.7	-35.1
1302	0	-0.1	-34.5
1303	0	-24.1	-5.8
1304	0	-34	10.7
1305	0	35.9	-46
1306	0	-34.1	-20.1
1307	0	-19.4	-16.9
1308	0	19.7	-40.2
1309	0	-28.9	-45
1310	0	-8.6	-31.7
1311	0	-56.4	-48.2
1312	0	-28.8	-28
1313	0	-22	20.1
1314	0	-35.8	-47.3
1315	0	25.5	-30.7
1316	0	-34	-67.8
1317	0	-15.6	-47.8
1318	0	15.8	-73
1319	0	-5.9	-34.4
1320	0	-42.7	-53.2
1321	0	-59.3	-43
1322	0	-34.4	27.7
1323	0	-49.9	-32.5
1324	0	-27.6	9.2
1325	0	-15.4	-70.2
1326	0	-26.1	-14.3
1327	0	-46.6	-16.5
1328	0	-13.9	-39.8
1329	0	-47.7	-42.8
1330	0	-30.8	10.3
1331	0	-16.9	18.2
1332	0	43.3	-63.2
1333	0	-66.5	-47.9
1334	0	15.6	-31.3
1335	0	-44.2	-12.1
1336	0	19.5	-49.8
1337	0	22.1	-37.1
1338	0	-15.6	-0.9
1339	0	-34.8	-1.3
1340	0	30.8	-34.4
1341	0	-21.5	-70.4
1342	0	-20.3	-27.5
1343	0	-11.1	-51.3
1344	0	-67.9	-28.8
1345	0	11.6	-75.6
1346	0	-31.2	-5.8
1347	0	47.5	-63.4
1348	0	-18.6	-33.5
1349	0	-10.2	-26.5
1350	0	-35.9	-25.7
1351	0	18	-24
1352	0	-30.9	2.2
1353	0	-64.8	-43.7
1354	0	-11.7	-23.3
1355	0	-2.1	-47.5
1356	0	4.1	-13.6
1357	0	4.2	-62.4
1358	0	-48.5	13.8
1359	0	-53.7	-61.5
1360	0	-55.8	-52.1
1361	0	-49.4	-6
1362	0	-38.1	-28
1363	0	22.1	-29
1364	0	-55	-31.4
1365	0	7.9	-18
1366	0	6.1	-43.7
1367	0	36.1	-36.7
1368	0	-34.7	-68
1369	0	-5.1	-9.1
1370	0	-41.5	-64.9
1371	0	-30.9	-44.9
1372	0	17.6	-25.1
1373	0	34.3	-49.8
1374	0	-14.5	-69
1375	0	-18.5	12.6
1376	0	-36.2	-67.7
1377	0	-21	-26.4
1378	0	-67.4	-38.4
1379	0	37.4	-30.3
1380	0	15.3	-40
1381	0	-40.4	-38.2
1382	0	-57.7	-19.7
1383	0	-20.8	23.8
1384	0	44.5	-40.6
1385	0	-28.4	-15.8
1386	0	12.6	-17.8
1387	0	9.4	-22.9
1388	0	-37.5	-57.5
1389	0	-25.6	-38.8
1390	0	-28.7	-15.7
1391	0	-34.7	-43
1392	0	19.3	-37.8
1393	0	28.5	-61.1
1394	0	-12.7	-80.3
1395	0	-26.5	-62.5
1396	0	-6.8	-36.6
1397	0	-68	-34.7
1398	0	-38.7	12
1399	0	-15.5	-74.9
1400	0	40.1	-51.4
1401	0	-15.3	-71.8
1402	0	24.2	-34
1403	0	29.2	-34.2
1404	0	-43	-7.1
1405	0	-24.4	-12.9
1406	0	-36.1	-42.4
1407	0	-32.4	-45
1408	0	-40.5	-52.5
1409	0	32.3	-46.4
1410	0	-26.6	-27.2
1411	0	-46.8	-17.6
1412	0	-33.5	18.4
1413	0	-17.5	-16.1
1414	0	-45.6	4.3
1415	0	-31.1	-16.7
1416	0	-27.8	-11.5
1417	0	7.5	-31.5
1418	0	-12.7	-4.3
1419	0	-37.7	19.8
1420	0	-43.9	-13.8
1421	0	-40	-3.3
1422	0	-52.4	-23.1
1423	0	4.7	-32.6
1424	0	-30.1	-3.3
1425	0	-28.3	15.7
1426	0	-59.3	-17
1427	0	-30.5	-8.4
1428	0	18.3	-29.9
1429	0	-31.7	-60.7
1430	0	3.7	-11.1
1431	0	-32.7	2.1
1432	0	-9.9	-24.6
1433	0	-6.4	0.6
1434	0	-16.3	-72.6
1435	0	-33.1	-50.4
1436	0	28.2	-43.5
1437	0	-27.7	-27.4
1438	0	-22.4	11.9
1439	0	32.3	-50.2
1440	0	-47.9	-61.4
1441	0	-28.8	-33.3
1442	0	-1.2	-7.2
1443	0	-27.7	-26.8
1444	0	-72.2	-31.5
1445	0	-29.2	-59.8
1446	0	8.9	-35.7
1447	0	-47.7	-18.2
1448	0	-13.1	-72.1
1449	0	-52.3	-30
1450	0	-25.2	-21.4
1451	0	15.3	-69.6
1452	0	-43.2	-10.3
1453	0	-53.3	8.7
1454	0	-62	-42.4
1455	0	-27.2	-25.5
1456	0	-61.3	-46
1457	0	16.6	-22.7
1458	0	19.3	-60.8
1459	0	-47.7	-35.5
1460	0	-3.7	-50.5
1461	0	-12	5.8
1462	0	-39.7	-28.5
1463	0	-32.8	-54.1
1464	0	-29.9	-68.3
1465	0	-62.1	28.6
1466	0	39.7	-50.4
1467	0	-53.1	-37
1468	0	-5.4	-4
1469	0	-67.9	-34.6
1470	0	-38.7	-40.7
1471	0	16.3	-26.9
1472	0	16.1	-24.6
1473	0	-56.9	-14.3
1474	0	-27.9	-54.9
1475	0	7.4	-48.9
1476	0	-21.4	-51.6
1477	0	-30.4	-37
1478	0	12.5	-19.2
1479	0	20.3	-26.4
1480	0	-57.8	-30.7
1481	0	24.2	-37.7
1482	0	-43.3	-60.7
1483	0	37.6	-52
1484	0	-62.8	-36.5
1485	0	25.6	-50.7
1486	0	-33.5	6.8
1487	0	-45	-8.7
1488	0	-24.5	-40.6
1489	0	-30.8	-40.8
1490	0	-34.9	-39.7
1491	0	-4	-49.9
1492	0	21.7	-28.8
1493	0	9.7	-33.2
1494	0	-9.6	-10
1495	0	-30.5	-57.3
1496	0	-27.6	-37.4
1497	0	38.2	-37.3
1498	0	-34.1	-14.8
1499	0	-44.1	-50.1
1500	0	-18.1	-24
1501	0	-36.4	-36.4
1502	0	-19.8	0.3
1503	0	-4.9	-50.9
1504	0	20	-60.8
1505	0	-21.3	-30
1506	0	27.9	-33.6
1507	0	-58.3	-48.8
1508	0	-54.4	-50.7
1509	0	-60.1	-37
1510	0	-34.9	-43.5
1511	0	32.1	-43.3
1512	0	-57.9	-30.6
1513	0	-6.1	-52.4
1514	0	44.5	-57.8
1515	0	4.1	-12.3
1516	0	46	-49.2
1517	0	-47.9	-12
1518	0	-54.5	-10.1
1519	0	-15.4	-76.6
1520	0	35.6	-46.5
1521	0	12.4	-40.7
1522	0	28.2	-47
1523	0	-42.7	-4
1524	0	-46.1	13.9
1525	0	-14	-40.7
1526	0	-55	-12.8
1527	0	-49.6	-63.9
1528	0	3.8	-23.9
1529	0	-57.5	-56.3
1530	0	-18.6	-45.5
1531	0	-32	14.8
1532	0	-16.5	-57.7
1533	0	28.8	-63
1534	0	-11.5	-21.9
1535	0	44.1	-55.4
1536	0	-44.9	-52
1537	0	-54	-9.2
1538	0	-47.8	-55.2
1539	0	-43.2	-66.4
1540	0	-27.3	-31.3
1541	0	-17.6	1
1542	0	42.2	-65.1
1543	0	-58.2	-53.5
1544	0	-53.9	-14.3
1545	0	23.6	-53.3
1546	0	-34.1	-62.4
1547	0	2	-40.1
1548	0	4.4	-61.2
1549	0	5.8	-28.5
1550	0	-2	-14.8
1551	0	16.2	-72.4
1552	0	-33.4	8.6
1553	0	-40.4	-8.5
1554	0	31.7	-39.3
1555	0	-44.1	-32.5
1556	0	32.7	-45.7
1557	0	-14.9	-22.8
1558	0	-58.1	-47.2
1559	0	-34.1	-58.3
1560	0	-2.5	-18
1561	0	-61.3	-36.7
1562	0	18.5	-47
1563	0	-32.8	-4.3
1564	0	-46.6	-30.9
1565	0	-39.8	-53.6
1566	0	-30.9	-13.3
1567	0	-45.3	-66.5
1568	0	-27.2	-43.6
1569	0	1	-8.6
1570	0	5.7	-50.5
1571	0	37.2	-36.7
1572	0	-30.2	-26.9
1573	0	44.7	-50.6
1574	0	-54.7	-5.4
1575	0	-52.7	-55.2
1576	0	-48.2	-49.6
1577	0	-64.4	-33.7
1578	0	15.8	-73
1579	0	44.7	-58.7
1580	0	-31.5	-34.4
1581	0	-28	-10.9
1582	0	-37.6	-2.3
1583	0	-21.7	25.1
1584	0	-19.9	2.6
1585	0	-2.6	-59.2
1586	0	7.7	-40.9
1587	0	-16.3	-18.9
1588	0	30.3	-35.4
1589	0	-37.6	-10.4
1590	0	-60	-25
1591	0	-0.2	-29.8
1592	0	-31.7	0.6
1593	0	-26.7	-28.9
1594	0	-0.8	-31.7
1595	0	-15.3	-45.1
1596	0	-52	-7.8
1597	0	-25.4	-60.1
1598	0	40.5	-49
1599	0	-21.1	7
1600	0	26.2	-50.7
1601	0	-45.7	-23.5
1602	0	-10	-64.2
1603	0	-58.1	-18.8
1604	0	-21.6	-42.6
1605	0	-57.6	-21.9
1606	0	-62.1	-43.8
1607	0	-54.9	-30.5
1608	0	-22.7	-23.4
1609	0	-16.8	36.3
1610	0	23.8	-38.9
1611	0	31.3	-28.8
1612	0	13	-75
1613	0	-36.8	19.7
1614	0	-45.2	-44.9
1615	0	-25.7	-8.7
1616	0	-5.3	-17.3
1617	0	-59.9	-35.7
1618	0	-58.1	-24.5
1619	0	-31.8	27.3
1620	0	-59	-19.4
1621	0	-24.9	-6.3
1622	0	31.3	-29.5
1623	0	-14.5	-78.2
1624	0	11.2	-77.8
1625	0	-7.1	31.5
1626	0	2.6	-13.4
1627	0	-2	-47.7
1628	0	4.1	-39.1
1629	0	5.4	-60.2
1630	0	35.9	-61.5
1631	0	15.7	-34.6
1632	0	-37.3	-67.6
1633	0	32.4	-44.8
1634	0	36.5	-49.1
1635	0	-40.1	-53.3
1636	0	-33.3	-30.6
1637	0	-9.9	-61.8
1638	0	-42.9	-39
1639	0	-10.5	-25.7
1640	0	-15.2	14.7
1641	0	11	-19.6
1642	0	-44.7	-45.1
1643	0	-25.3	-56.6
1644	0	-16.7	20.8
1645	0	30.4	-34.8
1646	0	36.4	-36.2
1647	0	-10.3	8.2
1648	0	-30.7	-53.7
1649	0	-12.7	2.3
1650	0	-26.2	-50.6
1651	0	-43	-24.2
1652	0	-48.1	-49.6
1653	0	17	-66.8
1654	0	-57	-37.4
1655	0	-40.6	3.5
1656	0	-35.6	14.5
1657	0	-56.8	-53.4
1658	0	-58.3	28.4
1659	0	14	-65.2
1660	0	-47.1	17.8
1661	0	21.6	-41
1662	0	-13.4	-47.2
1663	0	-4	-60.5
1664	0	-31.1	-60.8
1665	0	-43.8	-41.7
1666	0	36.4	-36.2
1667	0	-8.7	-31.3
1668	0	-66.9	-36.3
1669	0	-23.2	-22.3
1670	0	-59.6	-12.3
1671	0	35	-32.2
1672	0	-45.5	-47.4
1673	0	-59.8	-46.3
1674	0	-48.2	9.7
1675	0	-4.3	-17.9
1676	0	-30.4	5.9
1677	0	33.7	-48.2
1678	0	27.1	-48
1679	0	10	-16.9
1680	0	-19.6	7.7
1681	0	22.5	-50.3
1682	0	-12	21
1683	0	24.9	-31.9
1684	0	-36.6	19.3
1685	0	-33.2	-60
1686	0	-17.7	8.5
1687	0	-3.2	-0.1
1688	0	-52.1	-52.3
1689	0	4.8	-35.8
1690	0	-10.5	-32.6
1691	0	21.4	-27.7
1692	0	-14.1	-0.5
1693	0	-39.4	-17.5
1694	0	16.3	-75.1
1695	0	-16.3	22.7
1696	0	-38.5	-57.3
1697	0	7.1	-24.8
1698	0	-47	-15.7
1699	0	35.8	-33.5
1700	0	-39.9	-28.1
1701	0	-51.9	-60.4
1702	0	27.7	-50.8
1703	0	-26	-59
1704	0	13.2	-14.5
1705	0	-19.4	-21.5
1706	0	-18.5	-32.6
1707	0	7.4	-65.5
1708	0	-15.2	-73
1709	0	33.3	-58.3
1710	0	7.2	-42.5
1711	0	-44.2	-69.6
1712	0	-44.6	7.2
1713	0	31.6	-46
1714	0	-31.9	-10.7
1715	0	-9.9	-78.7
1716	0	-25	-40.6
1717	0	-8.6	3
1718	0	-13.1	3.9
1719	0	-18.1	-20.1
1720	0	-29.4	-60.8
1721	0	-49.1	14.2
1722	0	46	-48.4
1723	0	-57.9	-35.5
1724	0	-43.3	-45.7
1725	0	46.5	-53.9
1726	0	7.1	-11.1
1727	0	-40.2	-15.1
1728	0	-22.7	10.4
1729	0	-58.5	-57.3
1730	0	-51.9	-6
1731	0	-17.1	-25.2
1732	0	-18.1	-65.4
1733	0	-4	-12.1
1734	0	1.6	-38.1
1735	0	-7.9	24.9
1736	0	-38.5	-48.3
1737	0	-51.6	9.3
1738	0	0.1	-31.8
1739	0	0.1	-50.9
1740	0	28.4	-32.4
1741	0	-32.2	-43.1
1742	0	20.4	-52.4
1743	0	8.3	-27.8
1744	0	-23.3	-38
1745	0	16.1	-37.4
1746	0	-9.6	-77.1
1747	0	10.7	-76.5
1748	0	-42.6	5.4
1749	0	-15.2	-69.7
1750	0	-32	-48.7
1751	0	-35.4	-4.6
1752	0	-10.8	-10.3
1753	0	38.8	-57.8
1754	0	-4.9	-29.2
1755	0	8.9	-42.9
1756	0	-64.8	-35.9
1757	0	-35.8	17.1
1758	0	42.2	-42.6
1759	0	-43.5	-70.6
1760	0	18.1	-27.5
1761	0	-55.7	-45.5
1762	0	38.6	-44.9
1763	0	-34.6	3
1764	0	-2.9	-60.9
1765	0	-22.9	-26.5
1766	0	-31.7	-4.7
1767	0	-14.7	-43.6
1768	0	26.7	-36
1769	0	13.1	-50.2
1770	0	-56.1	-32.1
1771	0	-39.6	-52
1772	0	-44.3	-39
1773	0	-47.3	-33.6
1774	0	-57	-18.6
1775	0	-46.3	31.5
1776	0	-52	-57.6
1777	0	3.2	-32.8
1778	0	41.3	-61.5
1779	0	11	-42.1
1780	0	-32.4	-11.9
1781	0	-40.2	-62.9
1782	0	6.7	-23.1
1783	0	-56.3	-10
1784	0	-20.4	18.2
1785	0	14.4	-31.3
1786	0	10.2	-29
1787	0	13.6	-33.6
1788	0	-1.6	-19.8
1789	0	4.1	-31.3
1790	0	-27.1	-65.8
1791	0	-43.7	-66.9
1792	0	-4.6	-64.6
1793	0	-30	15.8
1794	0	-43.7	26.5
1795	0	29	-34.2
1796	0	-30.9	-0.4
1797	0	-44.7	-24.1
1798	0	-17	-46
1799	0	-28.6	-47
1800	0	-27.2	-57.3
1801	0	0.6	-7.3
1802	0	-24.7	-13.3
1803	0	20.7	-61.2
1804	0	-47.8	20
1805	0	-43.2	-70.8
1806	0	-66.4	-29.1
1807	0	-29.4	-41.5
1808	0	-7.9	-49
1809	0	-26.5	-1.3
1810	0	2.7	-18
1811	0	-25.7	-3
1812	0	17.3	-71.8
1813	0	-58	-53.8
1814	0	-55.6	-52.1
1815	0	-39.8	1.4
1816	0	7.5	-67.2
1817	0	37.9	-33.7
1818	0	0.6	-21.1
1819	0	31.4	-29.2
1820	0	31.3	-53
1821	0	-31.7	-28.5
1822	0	-17.8	34.6
1823	0	-41.5	-67
1824	0	-62.3	-51.7
1825	0	-12.1	5.8
1826	0	-18.3	-39.9
1827	0	-33.2	-6.3
1828	0	-35	-4.4
1829	0	-26.7	-40.5
1830	0	-37.3	-56.7
1831	0	15.1	-57.2
1832	0	-35.8	-39.5
1833	0	-30.1	-67.2
1834	0	-54.3	-57.3
1835	0	4.2	-44.8
1836	0	34	-49.9
1837	0	20.2	-55.5
1838	0	0.9	-51.4
1839	0	-1.3	-14.4
1840	0	20.5	-33
1841	0	28.5	-63.1
1842	0	47.2	-56.6
1843	0	-36.3	12.6
1844	0	-55.6	-42
1845	0	-20.7	-29.3
1846	0	-42	-55.1
1847	0	-41.1	-17.8
1848	0	29.5	-45.6
1849	0	-1.2	-29.7
1850	0	-4.1	-10.2
1851	0	-58.4	-55.5
1852	0	-1.5	-6.8
1853	0	-56.3	-55.5
1854	0	-35	-50.9
1855	0	-30.4	-21.8
1856	0	-57.3	-16
1857	0	-15.5	5.2
1858	0	-15.3	-73.3
1859	0	40.9	-36.3
1860	0	-1.2	28.5
1861	0	-39.6	-0.1
1862	0	-52.2	-30.2
1863	0	-53.7	-59.1
1864	0	-53.8	6
1865	0	-59.1	-10.6
1866	0	-48.3	-7.3
1867	0	-61.8	-43.9
1868	0	-44.8	-7.9
1869	0	-13.3	14
1870	0	-48.3	-18.8
1871	0	42.8	-63.4
1872	0	-29.7	-3.6
1873	0	15.9	-23.3
1874	0	-31.1	-36.6
1875	0	-44.9	-23.7
1876	0	-45.2	-15.3
1877	0	-31.1	-48.5
1878	0	-49.5	15.5
1879	0	-39.8	-66.4
1880	0	3.3	-20
1881	0	-31.1	5.5
1882	0	-33.2	-53.6
1883	0	22.3	-37.8
1884	0	-58.7	-25.9
1885	0	-8.2	-15.6
1886	0	-58.5	4.7
1887	0	-3.3	-16.2
1888	0	-27.7	-31.8
1889	0	-23.9	-59
1890	0	-20.1	-68.2
1891	0	-16.9	6.3
1892	0	-44.8	-69.1
1893	0	-21.8	-3.4
1894	0	27.2	-42.9
1895	0	-43.1	-64.1
1896	0	-40.5	-38.2
1897	0	5.2	-42.4
1898	0	-38.1	18.8
1899	0	-39.1	-62.3
1900	0	-47.6	13.1
1901	0	40.9	-60.6
1902	0	-20	2.6
1903	0	40.3	-42.5
1904	0	45.1	-66.4
1905	0	-48.1	26
1906	0	-30.9	10.5
1907	0	-16.8	11.4
1908	0	26.9	-36.9
1909	0	-2.8	-39
1910	0	-18.6	-32.6
1911	0	-29.2	-44.9
1912	0	-4.5	-19
1913	0	42.8	-32.8
1914	0	-26.6	-24
1915	0	-50	-4.8
1916	0	-11.2	-51.1
1917	0	-37.9	-68.4
1918	0	-25.8	-61.2
1919	0	-49.7	-13.8
1920	0	-32.1	-0.2
1921	0	-47.2	-56.4
1922	0	-56.1	-20.5
1923	0	-10.1	-64
1924	0	-5.6	-34.1
1925	0	-9.8	-34
1926	0	-4.6	-17.2
1927	0	-22	-29.9
1928	0	-52.7	-17.5
1929	0	-41.6	-62.1
1930	0	-47.9	-11.9
1931	0	-25.4	-5.6
1932	0	18	-73.4
1933	0	-37.9	5.8
1934	0	-7.2	-35.3
1935	0	43.9	-54.1
1936	0	-36.3	-38.3
1937	0	2	-17.8
1938	0	7.8	-28.8
1939	0	-13.2	-60.9
1940	0	-41.1	-61.9
1941	0	3.9	-23.6
1942	0	-18.4	-18.9
1943	0	21.8	-32.4
1944	0	40.8	-34.6
1945	0	47.4	-57.5
1946	0	-26.9	-46
1947	0	-6.8	-68.6
1948	0	-4.7	-58.9
1949	0	-1.6	-14.9
1950	0	34.3	-34.5
1951	0	-18.3	31.3
1952	0	-40.9	-61.5
1953	0	-14.1	-75
1954	0	-28	-18.5
1955	0	7.2	-48.9
1956	0	-25	-43.9
1957	0	-55.2	-12.8
1958	0	-40.4	6.5
1959	0	-13.5	-20.9
1960	0	-42.1	24.9
1961	0	15.4	-68.5
1962	0	-28.8	-62.5
1963	0	-29.2	-61.1
1964	0	-20.7	-24.7
1965	0	-3.2	-26.9
1966	0	-18	-22.6
1967	0	-42	17.4
1968	0	-44.4	-38
1969	0	-18.7	-8.3
1970	0	-12.4	-23.3
1971	0	-47.1	-55.4
1972	0	-13.1	-21.1
1973	0	-44.3	15.4
1974	0	25.1	-38.5
1975	0	-1.4	-45.6
1976	0	-42.1	17.3
1977	0	-29	-2
1978	0	4.5	-11.9
1979	0	-50.4	-36.7
1980	0	-44.1	-61.1
1981	0	31.3	-64
1982	0	9.9	-75
1983	0	-36.7	-47.3
1984	0	10.6	-78.5
1985	0	21.6	-53.2
1986	0	-15	-39.5
1987	0	23.1	-33.7
1988	0	-16.4	-18.5
1989	0	-49	-16.3
1990	0	-45	-17.6
1991	0	-30.3	6.9
1992	0	-48.4	23.6
1993	0	-2.4	-4
1994	0	-43.6	-42.2
1995	0	-46.7	4.1
1996	0	-14.7	-59.8
1997	0	-11.2	-51.7
1998	0	-17.1	-33.9
[truncated: 14,001 more rows]

## Sheet: Fig. 5b
	lymphocyte	neutrophyl
0	1.37313	1.58438
1	1.79563	1.69
2	1.57029	1.88616
3	1.58438	2.028
4	1.50516	0
5	1.80184	1.58438
6	1.72697	0
7	1.95406	0
8	1.72521	2.00687
9	1.64775	2.05969
10	1.86604	2.21813
11	1.99179	1.66653
12	1.78902	2.02608
13	1.69587	2.00687
14	1.81483	1.59318
15	1.93006	1.79563
16	1.81323	2.1125
17	1.65831	0
18	2.21813	1.65479
19	2.16531	1.73225
20	1.78506	2.1125
21	1.56813	0
22	1.83912	1.2675
23	1.66183	0
24	1.71224	1.65479
25	2.42938	0
26	1.61688	1.77125
27	1.73527	1.77125
28	1.75906	1.76545
29	1.88013	2.16531
30	1.88616	1.79563
31	1.66066	1.79563
32	2.04913	1.66359
33	1.59946	1.76042
34	2.16531	1.79563
35	1.75115	1.62662
36	1.74281	2.27094
37	1.47875	0
38	1.79563	1.74281
39	2.1125	1.61958
40	0	1.74281
41	1.74633	0
42	1.72361	1.63367
43	1.61958	0
44	1.73527	0
45	1.47875	2.32375
46	1.7178	0
47	1.79563	0
48	1.71263	0
49	1.62398	2.00687
50	1.81071	0
51	1.84089	1.87688
52	1.58438	1.85324
53	1.61798	1.47875
54	1.77642	0
55	1.66359	1.66888
56	1.79563	0
57	1.66888	0
58	1.58438	1.67826
59	2.03328	1.74868
60	1.94926	0
61	1.97167	0
62	1.88013	1.78242
63	1.80166	1.58438
64	1.34672	1.85598
65	1.92349	1.73527
66	1.69	1.86604
67	1.85598	2.535
68	0	1.78054
69	1.90125	2.1125
70	1.05625	1.85598
71	1.61078	0
72	1.2675	1.6996
73	1.76042	1.83787
74	1.90125	2.04208
75	1.88616	1.71641
76	1.71641	1.84844
77	1.81071	2.05969
78	1.70408	1.69
79	1.47875	1.79563
80	1.78902	0
81	2.00687	2.00687
82	1.94819	0
83	1.70174	1.62662
84	1.70112	1.66359
85	1.62662	1.76042
86	1.9767	0
87	1.71641	0
88	1.76394	1.90125
89	1.87107	1.79563
90	1.47875	1.63719
91	1.69	1.69
92	1.73801	1.16187
93	1.6966	0
94	1.47875	1.71641
95	1.6852	1.51396
96	1.87688	1.81675
97	1.86604	0
98	1.95406	2.21813
99	1.65159	1.76922
100	1.57029	2.32375
101	1.9658	1.78682
102	1.74633	2.00687
103	1.84844	1.37313
104	1.91885	1.69
105	1.82203	1.76042
106	1.80674	1.47875
107	0	0
108	1.6756	1.84844
109	1.79563	0
110	1.94086	1.69
111	1.74828	1.39953
112	1.88365	1.73621
113	1.84089	1.74281
114	1.7098	0
115	1.81323	0
116	1.70584	0
117	1.69621	1.81675
118	1.75161	1.78054
119	1.69	0
120	1.73592	1.82203
121	1.92905	2.05969
122	1.86397	1.92766
123	1.66888	1.86604
124	1.79034	0
125	1.8258	2.04913
126	1.63719	0
127	1.76313	1.63719
128	1.7576	1.61078
129	1.76922	1.66359
130	0	1.76042
131	1.71817	1.59494
132	2.07729	1.66359
133	1.78054	1.73225
134	1.73621	1.79563
135	1.80971	0
136	1.7403	1.65479
137	1.69704	2.32375
138	1.69	1.83083
139	1.91085	1.98047
140	1.83083	1.47875
141	1.58438	0
142	1.84844	0
143	1.8764	0
144	0	2.14771
145	1.55188	0
146	1.73875	1.75338
147	1.78389	1.93646
148	1.8764	2.00687
149	1.65159	0
150	1.83523	1.54917
151	1.62398	2.00687
152	2.00687	1.82203
153	1.86956	1.91885
154	1.69704	0
155	1.82863	1.90125
156	1.73694	0
157	1.57683	0
158	1.73401	0
159	1.66888	0
160	1.81071	1.83787
161	1.68296	0
162	1.92472	1.84844
163	1.71641	0
164	1.92045	1.86604
165	2.42938	0
166	2.04913	1.37313
167	1.70056	1.75338
168	1.96727	0
169	1.83083	1.81675
170	1.76922	1.79563
171	1.83523	1.54917
172	2.1125	2.1125
173	1.69	0
174	1.94819	0
175	1.77802	0
176	1.83365	1.58438
177	1.74281	1.73401
178	1.79563	1.79563
179	1.53156	0
180	2.05969	1.73225
181	1.69	0
182	0	1.80883
183	2.03328	1.67491
184	1.7092	0
185	1.79563	1.81188
186	1.82203	1.95406
187	1.56929	1.79563
188	1.78941	0
189	0	1.90125
190	0	1.86604
191	1.53156	1.61078
192	1.58438	1.69
193	2.16531	1.74281
194	1.77802	1.79563
195	1.2675	0
196	1.82812	1.81675
197	1.84844	1.98927
198	1.7579	0.897813
199	1.83787	0
200	1.87167	1.7076
201	2.04913	1.81071
202	1.93646	0
203	1.70509	1.70174
204	1.88616	1.79563
205	1.67416	1.69621
206	2.00687	1.16187
207	1.71641	1.69
208	1.82863	0
209	1.90746	0
210	1.83787	1.71881
211	1.69	1.65479
212	1.96286	1.90125
213	1.74281	0
214	1.8764	0
215	1.81675	1.73527
216	1.59846	0
217	1.82203	1.77802
218	1.78858	1.72521
219	1.85196	0
220	1.71113	1.62662
221	0	2.21813
222	1.76042	1.87484
223	1.7745	1.58438
224	1.64071	0
225	2.00687	0
226	2.07729	0
227	1.53156	1.90125
228	2.1125	1.69
229	0	0
230	1.58438	0
231	1.77125	0
232	1.84844	1.92766
233	1.66359	1.61958
234	1.79563	0
235	1.90125	0
236	1.6221	1.93646
237	2.01861	1.79563
238	1.81543	0
239	1.83083	1.84844
240	1.84316	1.84844
241	1.54036	1.8258
242	1.80267	0
243	1.54917	0
244	1.76922	1.90125
245	1.63719	1.88013
246	0	1.53156
247	1.86604	1.76042
248	1.86063	1.47875
249	2.00687	0
250	1.78154	1.71113
251	2.07025	1.77802
252	1.78242	0
253	1.86604	1.61958
254	1.56325	1.69
255	1.77048	1.66359
256	1.75602	1.63719
257	1.76042	2.1125
258	1.69	0
259	1.35804	1.6055
260	1.78808	1.83625
261	1.78644	0
262	2.42938	0
263	1.72336	0
264	1.80043	1.79563
265	1.71347	1.47875
266	1.95406	0
267	2.04913	1.2675
268	1.66359	1.69
269	1.77299	0
270	1.94526	1.85598
271	2.04208	2.1125
272	1.82203	1.83083
273	1.65479	2.00687
274	1.84364	1.74281
275	1.2675	1.84844
276	1.6221	1.84844
277	1.71641	1.87107
278	1.61958	1.79563
279	1.83083	0
280	1.87484	0
281	1.87688	1.58438
282	1.74281	1.90125
283	1.84844	1.90125
284	1.76394	1.58438
285	1.63719	1.96161
286	1.93646	1.69
287	1.77802	1.72521
288	1.65831	1.76922
289	1.73801	1.8258
290	1.94819	1.97167
291	1.71934	0
292	1.58438	0
293	1.84844	0
294	1.87308	1.88951
295	2.00687	1.50516
296	1.69	1.81675
297	1.81483	1.61078
298	1.69	0
299	1.47875	1.76922
300	1.8258	1.69
301	1.72521	1.83083
302	1.90125	1.69
303	1.58438	1.69
304	1.73225	1.90125
305	1.53816	1.79563
306	1.68246	1.69
307	1.68413	0
308	1.94526	0
309	1.74281	1.46115
310	1.82379	1.47875
311	1.76545	1.74281
312	1.63719	0
313	1.66888	0
314	1.77077	0
315	1.75338	1.521
316	1.86604	2.04913
317	1.82203	0
318	1.64938	1.61078
319	1.90125	1.88365
320	1.79563	1.8258
321	1.78602	2.1125
322	1.58438	1.90125
323	1.64651	1.70056
324	1.76042	1.86604
325	1.71515	1.7745
326	1.78154	0
327	1.7076	1.62545
328	1.93006	1.58438
329	1.66563	1.63719
330	1.56174	0
331	1.81323	0.950625
332	1.90125	0
333	1.83787	1.74281
334	1.8191	1.75338
335	1.92766	1.58438
336	1.82203	1.93646
337	1.61773	0
338	1.67944	1.77802
339	1.96286	1.75161
340	1.87484	1.74281
341	1.90125	2.28854
342	1.50893	2.21813
343	1.94086	1.84844
344	1.65479	1.80091
345	1.71263	1.64775
346	1.62662	1.65039
347	1.74281	1.79563
348	0	1.63719
349	1.72521	1.16187
350	1.68188	0
351	1.73929	1.47875
352	1.74281	2.21813
353	1.60701	1.83787
354	1.76922	2.42938
355	1.37313	1.65982
356	1.82841	1.76682
357	1.84257	0
358	1.71844	1.78054
359	2.07025	1.79563
360	1.7745	0
361	1.92472	1.71113
362	1.92349	0
363	1.68578	1.77802
364	1.89371	0
365	1.59758	0
366	1.59758	0
367	1.61078	1.90125
368	1.80674	1.76922
369	1.91989	1.79563
370	1.80971	0
371	1.83523	1.76545
372	1.73694	1.71113
373	1.73527	1.79563
374	1.65272	1.79563
375	1.69	1.83625
376	1.73527	0
377	1.88457	1.79563
378	1.6966	1.90125
379	1.77802	1.72521
380	1.78506	1.79563
381	1.78808	0
382	1.79563	1.79563
383	2.08609	0
384	1.8258	1.73225
385	1.71641	1.69813
386	1.94819	0
387	1.72841	1.71263
388	1.67592	1.84844
389	1.85154	1.2675
390	1.86875	1.90125
391	1.57029	1.521
392	1.7098	0
393	1.77048	0
394	1.71347	1.90125
395	1.98047	0
396	1.95406	0
397	1.7092	2.02196
398	1.84844	1.84844
399	1.9435	1.58438
400	1.66359	1.58438
401	2.05969	1.65479
402	1.84089	1.80443
403	1.75338	0
404	1.87484	1.58438
405	1.99179	1.58438
406	1.87688	1.66653
407	1.82203	1.63719
408	1.96161	1.74281
409	1.69	1.47875
410	1.90785	1.57557
411	1.88205	1.65479
412	1.85598	0
413	1.69	0
414	1.87107	1.47875
415	1.81675	1.67375
416	2.00687	0
417	1.71881	1.37313
418	1.69	0
419	1.93646	1.47875
420	1.57117	1.57733
421	1.54917	1.47875
422	1.81071	0
423	1.67332	1.84364
424	1.78682	1.37313
425	1.81071	1.58438
426	2.16531	1.75338
427	1.37313	1.98575
428	1.60785	0
429	1.63132	1.90125
430	0	1.90125
431	1.88616	0
432	0.845	0
433	1.92238	1.61606
434	1.76042	1.81071
435	1.90125	2.21813
436	1.83523	1.61318
437	1.82203	0
438	1.47875	0
439	2.03705	1.58438
440	1.97167	1.79563
441	1.84844	1.79563
442	1.54917	1.78054
443	1.6724	1.64473
444	1.90125	1.73875
445	1.65479	1.98047
446	1.58438	1.83523
447	1.82669	2.30263
448	1.67592	0
449	1.96161	0
450	1.69813	1.63719
451	2.00687	0
452	1.94652	0
453	1.94652	1.90125
454	1.89069	1.52402
455	2.1125	0
456	1.82203	0
457	1.75602	0
458	1.68413	1.92766
459	1.84438	0
460	1.70509	1.87778
461	1.99179	0
462	1.71296	1.91634
463	1.69754	0
464	1.77299	1.52402
465	1.66359	1.71881
466	1.95658	1.72169
467	2.14771	1.95406
468	1.92105	1.47875
469	1.73063	1.67491
470	1.65479	0
471	1.42594	1.58438
472	1.79563	1.51396
473	1.98047	2.1125
474	1.75161	0
475	1.84844	1.96161
476	2.03035	0
477	1.64679	1.66119
478	1.61078	1.79563
479	1.71347	1.37313
480	1.5542	1.62662
481	1.7076	0
482	1.77895	0
483	1.86824	1.56574
484	1.95406	2.00687
485	2.1125	1.47875
486	1.70408	1.64473
487	1.78808	1.79563
488	1.80674	1.71641
489	1.64199	1.54917
490	1.95406	1.32031
491	1.12667	1.6768
492	2.00687	0
493	2.00687	0
494	1.87107	1.74281
495	1.63719	1.75338
496	1.91885	1.58438
497	1.70268	1.69
498	1.81675	0
499	1.92766	0
500	1.73225	1.79563
501	1.88145	1.83787
502	1.69	1.81323
503	1.69	0
504	1.74761	0
505	2.01861	1.82
506	1.83083	0
507	0	1.71347
508	1.69	1.61958
509	1.87484	1.47875
510	1.80883	1.69
511	1.78902	1.79563
512	1.96161	1.859
513	1.65479	1.90125
514	1.65159	0
515	1.71641	2.00687
516	1.80223	1.81323
517	1.79563	1.47875
518	1.58438	0
519	1.78808	1.63719
520	1.63719	1.60198
521	1.73401	0
522	1.67757	1.84844
523	1.74559	2.00687
524	1.90938	0
525	1.6622	0
526	1.71515	0
527	1.82812	1.96161
528	1.79563	1.78054
529	1.81675	0
530	1.76746	1.61078
531	1.72018	1.84844
532	0	0
533	1.84844	1.69754
534	1.54917	0
535	1.61078	1.65479
536	1.72841	2.00687
537	1.67826	1.95406
538	1.65109	0
539	1.77642	1.82203
540	1.83083	1.2675
541	1.73225	1.82203
542	1.72018	1.91634
543	1.859	0
544	1.7579	1.43254
545	1.93966	1.42594
546	2.1125	1.80883
547	1.76042	0
548	1.91885	1.70174
549	1.58438	1.79563
550	2.1125	1.79563
551	1.71641	1.72961
552	2.01744	1.88805
553	1.92562	1.84844
554	1.95406	0
555	1.73971	1.95406
556	1.86164	0
557	1.73735	1.74281
558	1.67826	1.2675
559	1.86604	0
560	1.72961	1.61078
561	1.83964	0
562	1.76042	1.6988
563	1.58438	1.59946
564	1.71817	1.61958
565	1.80443	2.1125
566	1.8759	0
567	2.02196	1.32031
568	1.83964	1.83083
569	1.16187	0
570	1.74281	0
571	1.70625	1.79563
572	1.78602	1.83787
573	1.89421	0
574	1.75213	1.95406
575	1.80619	1.85504
576	2.03328	1.6804
577	1.8191	2.1125
578	1.68541	1.58438
579	1.80184	2.1125
580	1.74281	2.1125
581	1.63132	1.67826
582	1.74868	1.85324
583	1.65479	1.61958
584	1.74809	0
585	1.84844	1.57477
586	1.7906	1.95406
587	1.98575	1.78389
588	1.91085	1.71641
589	2.00687	1.62278
590	1.66359	1.37313
591	1.69	1.69
592	1.80523	0
593	1.75036	0
594	1.67491	2.42938
595	0	1.59946
596	2.21813	1.78858
597	1.76456	0
598	0	1.58438
599	2.05969	0
600	1.71401	1.74281
601	1.7745	1.93646
602	1.70174	1.61958
603	1.63719	0
604	1.75722	0
605	1.90125	2.00687
606	1.91131	1.79563
607	1.69	1.79563
608	1.71347	1.90125
609	1.84844	0
610	1.93006	1.9767
611	1.71113	0
612	1.91043	1.84089
613	1.66515	1.58438
614	2.03568	1.58438
615	1.83787	0
616	1.53563	1.93646
617	2.05969	1.84844
618	0	1.859
619	1.78602	1.69
620	1.74809	2.00687
621	1.84844	0
622	1.74809	1.16187
623	1.77802	1.521
624	1.72018	0
625	1.69	1.58438
626	1.55797	1.73527
627	1.81323	1.85724
628	1.79563	1.75602
629	1.79563	1.72018
630	1.58438	1.72961
631	1.90125	2.00687
632	1.7076	0
633	1.95406	1.88013
634	0	1.6768
635	1.78682	0
636	1.74281	1.05625
637	1.65479	1.79563
638	1.79563	1.92238
639	1.77377	1.79563
640	1.71201	1.58438
641	0	1.2675
642	1.6708	1.76042
643	1.65785	1.84844
644	1.69	1.76042
645	1.74868	0
646	1.86875	1.54917
647	1.81426	1.90125
648	2.00687	1.78389
649	1.92238	0
650	1.90125	1.78054
651	1.94819	1.95406
652	1.79563	0
653	1.85324	1.8258
654	1.87107	1.6724
655	1.84089	0
656	1.93059	1.37313
657	1.90125	0
658	1.67416	2.21813
659	1.8123	0
660	1.71263	1.521
661	1.93143	1.79563
662	1.57432	2.00687
663	0	1.87107
664	1.78054	1.64306
665	1.79034	1.58438
666	2.04648	1.92766
667	1.80655	1.79563
668	1.73527	1.63719
669	1.81147	1.54917
670	1.82731	1.71641
671	1.78054	1.63239
672	1.73621	1.88616
673	1.83787	1.87244
674	1.72018	1.60198
675	1.71934	1.74281
676	0	0
677	1.74281	1.95406
678	1.60358	2.1125
679	1.7076	1.69
680	1.77077	1.58438
681	1.8258	0
682	1.90125	0
683	1.80619	0
684	1.63914	1.90125
685	1.93143	2.16531
686	1.62278	0
687	1.74281	2.04208
688	1.77125	0
689	2.02312	1.8258
690	1.85776	1.88205
691	1.92766	0
692	1.74281	0
693	1.64651	0
694	1.75161	1.86604
695	1.72521	1.80971
696	1.83083	0
697	1.65479	1.90125
698	2.03035	1.05625
699	2.04648	1.29391
700	1.69	1.6996
701	1.79563	1.69
702	1.76456	1.86604
703	2.00687	0
704	1.91181	1.79563
705	1.69	1.90125
706	1.8123	1.73801
707	1.8367	0
708	1.77125	0
709	1.91885	1.8191
710	1.54917	1.75338
711	1.90125	2.14771
712	1.7098	0
713	1.2675	1.69
714	1.71113	1.755
715	1.63441	1.65982
716	1.70956	0
717	1.60661	1.87107
718	1.72697	1.71641
719	1.83083	0
720	1.6055	1.92766
721	1.91634	2.00687
722	1.86875	0
723	1.79563	1.63719
724	1.90125	2.1125
725	1.92472	1.92238
726	1.95096	0
727	1.83083	1.87778
728	1.74633	1.91181
729	1.61078	0
730	2.028	1.72521
731	2.00687	1.83787
732	1.86764	1.74281
733	1.92238	1.6221
734	1.70837	1.72961
735	1.76922	2.00687
736	1.73621	1.62964
737	1.86234	1.74281
738	1.63719	1.74281
739	1.92238	1.72521
740	1.58438	1.75036
741	1.69	0
742	1.6224	1.71113
743	1.9435	1.16187
744	1.71113	0
745	1.85776	1.69
746	1.85431	0
747	1.64306	1.58438
748	1.71044	1.50893
749	1.52402	1.51396
750	2.02008	1.859
751	1.90125	1.61078
752	1.92562	1.63719
753	1.67826	1.88013
754	1.37313	0
755	1.87107	0
756	1.73225	1.79563
757	1.73225	2.1125
758	1.95886	0
759	2.05382	0
760	1.72018	1.76545
761	1.81675	2.00687
762	1.69704	2.1125
763	1.8258	2.00687
764	1.7745	1.88365
765	1.67826	0
766	1.76545	1.76394
767	1.74592	1.95406
768	1.95886	1.71113
769	1.74868	1.97167
770	2.00687	1.47875
771	1.69	1.73225
772	1.62964	0
773	1.63719	0
774	1.76042	1.66359
775	1.81675	1.90125
776	1.51396	0
777	1.69918	1.90125
778	1.63367	1.70174
779	1.59758	1.9435
780	1.85154	1.79563
781	1.71296	0
782	1.7854	2.03328
783	0	1.76394
784	1.80091	0
785	1.60661	0
786	1.79563	1.80674
787	1.78451	2.26038
788	1.62398	1.90125
789	1.81483	0
790	1.66359	1.86604
791	1.80971	1.69
792	1.52402	1.88805
793	1.99367	0
794	1.8258	1.58438
795	1.76922	1.74281
796	1.8191	1.87484
797	1.73225	1.79563
798	1.79563	1.76042
799	1.79563	0
800	1.98047	0
801	1.16187	1.86604
802	1.8123	1.93646
803	1.90125	0
804	1.90125	0
805	1.66359	1.37313
806	1.71535	0
807	1.6988	0
808	1.65479	0
809	1.79563	1.74281
810	1.95406	1.74281
811	2.05969	1.58438
812	1.90125	1.70174
813	1.69	1.69
814	1.74052	1.69
815	1.859	1.74281
816	1.94819	0
817	1.47875	1.85431
818	1.72395	1.90125
819	1.73753	0
820	1.69	1.63719
821	1.93006	2.00687
822	1.72336	1.7032
823	1.64473	1.69
824	1.79563	1.59758
825	1.73225	1.84844
826	1.64775	1.86017
827	1.78154	1.859
828	1.79563	0
829	1.70112	0
830	1.89069	0
831	1.84438	1.84844
832	1.76682	0
833	1.88013	1.89069
834	1.94086	1.7745
835	1.7032	1.58438
836	1.98047	0
837	1.87308	0
838	0	1.69
839	1.9435	1.95406
840	1.47875	2.32375
841	1.79563	1.76042
842	1.58758	1.61455
843	1.83523	2.1125
844	1.88805	1.62964
845	1.84533	0
846	1.65831	2.05969
847	1.859	0
848	1.80736	0
849	1.81675	1.53156
850	1.75835	1.65039
851	1.63719	1.53563
852	1.79563	1.63719
853	1.82379	1.69
854	1.64651	1.57029
855	1.70174	1.71641
856	1.80883	2.1125
857	1.72361	1.58438
858	1.70584	0
859	1.82203	1.75722
860	1.6804	1.66359
861	1.76042	1.76922
862	1.6702	0
863	1.55797	0
864	1.74281	1.71113
865	1.73694	1.76042
866	1.56325	1.90125
867	1.86956	1.83787
868	1.93646	1.76042
869	1.43914	0
870	1.7076	1.79563
871	2.07729	1.81323
872	1.7225	1.90125
873	1.77125	0
874	1.8258	1.76042
875	1.8414	1.86164
876	1.65831	1.79563
877	2.18932	1.88951
878	0	0
879	1.85598	1.59398
880	1.47875	0
881	1.66776	0
882	1.92472	0
883	1.58438	1.53636
884	1.70408	0
885	1.77802	1.65982
886	1.69	1.59946
887	2.07025	2.32375
888	1.58438	1.56929
889	1.79563	1.42594
890	0	1.75602
891	1.77077	1.45234
892	1.47875	1.74281
893	1.70864	1.72521
894	1.65159	2.32375
895	1.5925	1.47875
896	0	2.00687
897	1.7225	1.79563
898	1.90879	0
899	1.9435	1.92562
900	1.85776	0
901	1.755	1.69
902	1.76922	1.63132
903	1.74281	0
904	1.69341	1.79563
905	1.90125	0
906	1.74809	2.05969
907	1.54477	1.47875
908	1.88013	1.94819
909	1.7032	1.56325
910	1.88013	1.69
911	1.90125	1.85598
912	1.95406	0
913	1.53156	1.79563
914	2.07025	0
915	1.90125	1.81071
916	1.83787	1.84844
917	1.80003	1.51396
918	1.76628	1.63719
919	1.73527	1.7745
920	1.77215	1.69
921	1.67826	1.66359
922	1.80619	1.75602
923	1.94086	2.00687
924	2.21813	0
925	1.05625	1.69
926	1.70174	1.79563
927	1.72169	1.90125
928	1.87107	1.72521
929	1.77802	1.96463
930	1.75338	1.54213
931	1.47875	1.79563
932	1.81399	1.56929
933	1.99179	1.73875
934	1.77938	1.81675
935	1.76922	0
936	2.05214	1.79563
937	1.67375	0
938	1.54917	1.65479
939	1.62839	2.1125
940	1.85196	1.37313
941	1.79563	1.61078
942	2.05969	1.64775
943	1.6724	1.66888
944	1.73875	1.45234
945	1.56325	0
946	0	0
947	1.71641	1.73527
948	1.66704	0
949	1.74052	1.75338
950	1.95406	0
951	2.02448	0
952	1.80619	0
953	1.75455	1.86284
954	1.72841	2.21813
955	1.68379	1.84844
956	1.71113	2.1125
957	1.78682	0
958	1.84844	0
959	1.57117	1.72961
960	1.68082	0
961	1.86956	1.69
962	1.88951	1.71263
963	1.71263	0
964	1.6996	1.97167
965	1.82497	1.72521
966	1.72169	1.75338
967	1.53156	1.90125
968	1.82643	1.05625
969	1.87484	0
970	1.95886	0
971	1.76746	1.94819
972	1.85324	2.1125
973	2.00687	1.86604
974	1.97167	2.02008
975	1.69	1.77802
976	1.85324	1.90125
977	1.79563	1.78242
978	1.68246	1.95406
979	1.9435	1.47875
980	1.69	1.74281
981	1.69	0
982	1.93646	0
983	1.76545	0
984	1.93646	0
985	1.75036	1.58438
986	1.95758	2.00687
987	1.69	2.00687
988	1.76394	1.72521
989	1.76482	1.80883
990	1.79563	2.07729
991	1.74761	1.84844
992	1.80736	1.64306
993	1.79563	1.65982
994	1.79563	1.58438
995	1.89069	1.95406
996	1.89069	0
997	2.05969	1.78506
998	1.73694	1.90125
999	1.90125	2.21813
1000	1.81543	0
1001	1.83335	1.75338
1002	1.90125	0
1003	1.76313	1.47875
1004	1.85324	1.73875
1005	1.47875	1.72521
1006	1.72674	1.76042
1007	1.6948	1.79563
1008	1.75036	0
1009	1.95406	2.1125
1010	1.7745	2.00687
1011	1.67375	0
1012	1.75602	1.90125
1013	1.82443	1.99727
1014	1.65039	1.74281
1015	1.71641	2.27094
1016	1.75889	1.79563
1017	1.90125	1.74281
1018	1.74281	0
1019	1.76042	1.58438
1020	1.95406	1.79563
1021	1.87484	0
1022	1.77362	1.79563
1023	1.74281	1.90125
1024	1.66359	0
1025	1.69	1.76545
1026	1.85598	2.00687
1027	1.83083	0
1028	0	1.79563
1029	0	2.00687
1030	1.76545	0
1031	1.65593	1.40833
1032	1.69	1.61958
1033	1.66653	0
1034	1.78976	1.90125
1035	1.92045	0
1036	1.44354	0
1037	1.64775	1.63719
1038	1.85776	1.76042
1039	1.37313	1.98575
1040	1.84844	1.54917
1041	1.7032	1.82203
1042	1.90125	1.61078
1043	1.74559	1.7875
1044	0	2.21813
1045	1.44354	1.9435
1046	1.69503	0
1047	1.90125	1.05625
1048	1.83335	0
1049	1.77077	0
1050	1.69459	2.42938
1051	1.61958	0
1052	1.93966	1.6055
1053	1.8258	1.74281
1054	1.84257	2.21813
1055	1.68296	1.59611
1056	1.79563	1.67944
1057	1.74868	0
1058	1.69	0
1059	1.66043	1.76042
1060	1.93646	0
1061	1.54917	2.00687
1062	1.89569	1.73225
1063	1.90125	1.72521
1064	1.61688	1.71113
1065	1.87484	1.63719
1066	1.61372	0
1067	1.84257	1.79563
1068	2.21813	1.87778
1069	1.86604	1.83787
1070	1.58438	0
1071	1.83884	1.90125
1072	1.80043	1.54917
1073	1.74592	2.1125
1074	0	1.54917
1075	1.54917	0
1076	1.85154	2.00687
1077	1.79007	1.79563
1078	1.859	1.58438
1079	1.89069	2.07025
1080	1.80317	0
1081	1.83964	1.90125
1082	1.83083	1.84844
1083	2.16531	1.58438
1084	1.97519	0
1085	1.72697	1.76042
1086	1.521	0
1087	1.88145	1.9435
1088	2.14771	0
1089	1.85804	1.69
1090	0	1.79563
1091	1.81071	0
1092	1.45234	0
1093	1.87107	0
1094	1.85154	2.1125
1095	1.87107	0
1096	1.90125	1.69
1097	1.73753	1.61958
1098	1.51125	1.95886
1099	1.87244	1.95406
1100	0	1.58438
1101	1.6852	1.58438
1102	1.72521	1.32031
1103	1.79563	2.00687
1104	1.80568	0
1105	1.7745	0
1106	1.53156	1.74281
1107	1.69	1.62662
1108	1.80317	1.74281
1109	1.859	0
1110	1.76545	0
1111	1.98047	2.00687
1112	1.37313	1.79563
1113	1.81323	1.82203
1114	1.53156	0
1115	1.71012	0
1116	1.83625	0
1117	1.6812	1.86604
1118	1.7745	0
1119	1.84089	1.69
1120	1.96727	0
1121	2.00687	2.00687
1122	1.58438	1.90125
1123	1.71641	1.58438
1124	1.77642	1.73875
1125	1.8329	1.69
1126	1.58438	1.74281
1127	1.85324	1.79563
1128	1.81543	1.69
1129	2.08081	0
1130	1.75161	2.00687
1131	1.92472	2.32375
1132	1.2675	1.90125
1133	1.74281	0
1134	1.86604	0
1135	1.9696	0
1136	1.88365	1.72521
1137	1.84844	1.72169
1138	1.78941	1.69
1139	1.71485	1.69
1140	1.53156	1.37313
1141	1.87484	0
1142	2.04208	1.90125
1143	1.90125	1.83083
1144	1.61958	0
1145	1.78902	1.66359
1146	1.69556	1.90125
1147	1.70174	1.58438
1148	1.90125	1.21469
1149	1.70956	0
1150	1.78682	0
1151	1.68296	1.78154
1152	1.61078	1.69
1153	0	0
1154	1.79563	1.6055
1155	1.72018	1.83083
1156	1.885	1.90125
1157	2.03328	1.91299
1158	1.84364	0
1159	1.80736	0
1160	1.66888	1.85598
1161	2.00687	1.79563
1162	1.90125	1.90125
1163	1.78506	1.79563
1164	1.86875	2.03328
1165	0	1.76042
1166	1.65479	0
1167	1.84844	0
1168	2.16531	1.76922
1169	1.859	1.79563
1170	1.75338	0
1171	1.70668	1.67375
1172	1.76783	1.8123
1173	1.69	1.54917
1174	1.81483	1.79563
1175	2.00687	0
1176	1.69	1.71641
1177	1.86604	1.82203
1178	1.88013	2.1125
1179	1.74688	1.58438
1180	1.95406	1.79563
1181	1.95406	1.76042
1182	1.47875	1.69
1183	1.58438	0
1184	1.76042	0
1185	1.77299	1.90125
1186	1.63239	1.82203
1187	1.73621	0
1188	1.76922	2.1125
1189	1.8525	2.00687
1190	1.859	1.86604
1191	0	1.90125
1192	1.859	1.69
1193	1.71113	1.16187
1194	1.76545	1.2675
1195	1.64125	0
1196	1.95155	0
1197	2.08609	1.56929
1198	1.63719	1.90125
1199	1.92472	1.61958
1200	1.69813	0
1201	1.64379	0
1202	1.64775	1.76922
1203	1.70509	1.47875
1204	1.84844	0
1205	1.88145	1.98047
1206	2.04208	1.69
1207	1.99367	0
1208	1.64306	1.83083
1209	1.05625	1.74281
1210	1.75602	1.39953
1211	1.86604	1.69
1212	1.33792	1.51396
1213	1.80883	0
1214	1.59611	1.95406
1215	1.85431	2.32375
1216	1.74281	1.6988
1217	1.79563	2.00687
1218	1.75036	1.87484
1219	1.96161	2.1125
1220	1.65479	0
1221	1.84844	0
1222	2.21813	1.76042
1223	1.8123	1.78858
1224	1.64938	1.72018
1225	1.79563	1.90125
1226	1.47875	1.66888
1227	1.8329	0
1228	1.69	2.1125
1229	1.58438	0
1230	1.66888	1.755
1231	1.65479	1.69
1232	1.69	2.21813
1233	1.68296	1.9767
1234	1.69	1.90125
1235	1.78451	1.76042
1236	1.87862	1.86604
1237	1.79563	0
1238	1.73133	1.94086
1239	2.00687	1.90125
1240	1.81323	1.6804
1241	1.83787	0
1242	1.85324	1.70509
1243	2.1125	0
1244	1.71515	0
1245	1.69754	1.37313
1246	1.73063	0
1247	1.81188	1.62662
1248	1.79563	1.72772
1249	1.87107	1.6055
1250	1.89313	1.63719
1251	1.37313	0
1252	1.63719	1.78389
1253	1.9767	1.76922
1254	1.40833	0
1255	1.91445	0
1256	1.63719	2.00687
1257	1.71113	1.2675
1258	0	0
1259	1.61958	0
1260	2.23925	1.859
1261	1.71641	1.16187
1262	1.95406	0
1263	1.58438	1.58438
1264	1.73063	1.92238
1265	1.6768	1.61958
1266	1.75602	0
1267	1.76262	0
1268	1.94652	2.16531
1269	0.950625	1.58438
1270	1.78506	1.79563
1271	1.87484	0
1272	1.75556	1.47875
1273	1.69	1.80619
1274	1.8252	1.79563
1275	1.69	0
1276	1.6996	2.32375
1277	1.74281	1.60785
1278	1.76922	1.69
1279	1.84844	0
1280	1.7579	1.79563
1281	1.63059	1.37313
1282	1.83523	2.21813
1283	1.85324	1.90125
1284	1.63719	1.49635
1285	1.41538	1.69
1286	1.58438	1.79563
1287	1.79563	1.83787
1288	1.83523	1.79563
1289	1.84155	1.63719
1290	1.95406	1.55797
1291	1.95406	0
1292	2.00687	2.00687
1293	1.88616	2.05969
1294	2.00687	0
1295	1.83787	2.13891
1296	1.51396	0
1297	1.68296	2.00687
1298	1.63719	1.69
1299	1.78389	1.83787
1300	1.62398	1.96463
1301	1.755	1.86604
1302	0	1.58438
1303	1.92766	0
1304	1.59946	1.95406
1305	0	1.16187
1306	0	1.859
1307	1.99727	0
1308	1.59611	2.1125
1309	1.97753	1.53911
1310	1.69	0
1311	1.90125	2.1125
1312	2.15475	0
1313	1.69704	0
1314	1.54917	2.00687
1315	0	1.66359
1316	1.99367	1.37313
1317	1.92766	1.74281
1318	1.87484	1.82203
1319	2.05969	1.79563
1320	1.39425	0
1321	1.99514	1.37313
1322	1.78242	1.74688
1323	1.16187	1.74281
1324	1.58438	0
1325	1.67757	1.74281
1326	1.83083	1.97167
1327	1.66653	1.80883
1328	0	1.65479
1329	1.6575	0
1330	0	1.74281
1331	1.66776	2.00687
1332	1.70864	0
1333	1.64306	2.21813
1334	1.84438	0
1335	1.72521	1.47875
1336	1.47875	0
1337	1.71641	0
1338	2.1125	0
1339	1.69	1.79563
1340	1.69	1.76545
1341	2.00687	1.93646
1342	1.73401	0
1343	1.61078	1.90125
1344	1.90125	1.73527
1345	0	1.79563
1346	1.78154	0
1347	1.63719	1.70625
1348	1.79563	0
1349	1.37313	1.69
1350	1.69	1.79563
1351	1.76042	1.81323
1352	1.72521	1.57625
1353	1.625	2.00687
1354	0	1.74281
1355	1.63719	1.74281
1356	1.67416	0
1357	1.74281	0
1358	1.77699	1.6724
1359	1.74281	1.69
1360	1.90125	0
1361	1.7745	0
1362	1.66485	0
1363	1.73225	1.96463
1364	1.86234	1.75338
1365	1.76394	0
1366	1.47875	1.86604
1367	1.75602	0
1368	1.86063	1.7745
1369	1.75722	1.92766
1370	2.21813	0
1371	2.00687	2.00687
1372	1.86789	1.47875
1373	1.79563	1.97167
1374	1.71844	1.76922
1375	1.84364	0
1376	2.05969	1.6996
1377	1.75722	1.71113
1378	1.8094	0
1379	0	2.1125
1380	1.65479	1.16187
1381	1.80736	0
1382	1.68413	0
1383	1.6834	1.73225
1384	1.74611	1.37313
1385	1.77802	0
1386	1.66888	0
1387	1.84257	1.63719
1388	1.79563	1.86604
1389	1.66359	0
1390	1.84844	1.72521
1391	1.72841	1.74281
1392	1.47875	0
1393	1.80523	0
1394	1.69	1.62278
1395	1.78054	2.00687
1396	1.88616	1.92766
1397	1.65831	0
1398	1.71641	1.83523
1399	1.74721	1.72018
1400	1.92045	1.66359
1401	1.69	1.63719
1402	1.86284	1.05625
1403	1.6996	0
1404	1.47875	2.00687
1405	1.78389	2.1125
1406	1.76922	0
1407	1.90125	1.65982
1408	2.08232	1.2675
1409	0	1.95406
1410	1.55797	1.74281
1411	1.90125	0
1412	1.88616	1.58438
1413	1.90125	1.66359
1414	2.09138	0
1415	2.1125	0
1416	2.00687	1.521
1417	1.71881	1.69
1418	1.69	1.91085
1419	2.21813	1.61078
1420	1.84533	1.86604
1421	1.81675	0
1422	1.79563	2.00687
1423	1.86353	0
1424	1.84492	2.00687
1425	1.81071	1.84257
1426	1.86164	1.71817
1427	1.95406	0
1428	1.90125	0
1429	1.80883	0
1430	1.7098	2.05969
1431	1.67136	1.47875
1432	2.015	2.00687
1433	2.00687	1.69
1434	1.755	1.76042
1435	1.79985	1.79563
1436	1.72107	0
1437	1.72961	1.81483
1438	1.62545	0
1439	1.58438	0
1440	1.64473	2.1125
1441	1.76313	1.47875
1442	1.91885	1.83083
1443	1.76042	0
1444	1.87484	0
1445	1.84184	1.90125
1446	1.16187	0
1447	1.88365	1.86604
1448	1.58438	1.70509
1449	0	1.60198
1450	1.6804	1.56677
1451	1.59758	1.44994
1452	1.71641	2.21813
1453	1.84184	1.61078
1454	1.65893	1.84844
1455	1.63719	1.37313
1456	1.86164	1.37313
1457	2.05969	1.6055
1458	1.69	0
1459	1.69	0
1460	1.86164	2.1125
1461	1.84844	1.47875
1462	1.90125	1.97167
1463	1.7032	1.7745
1464	1.58438	1.79563
1465	1.82812	1.79563
1466	2.02608	0
1467	1.69	1.37313
1468	0	0
1469	1.83083	1.83083
1470	1.53156	0
1471	1.75213	1.72521
1472	1.89538	1.54917
1473	1.77938	1.95406
1474	1.84184	1.63719
1475	1.61738	1.75338
1476	1.76922	1.71347
1477	1.96463	1.47875
1478	1.70056	0
1479	1.53156	0
1480	1.2675	1.74633
1481	1.90125	2.04208
1482	2.1301	1.79563
1483	0	0
1484	1.9435	0
1485	1.65699	1.84844
1486	1.78682	0
1487	2.07729	1.91634
1488	1.66183	1.90125
1489	1.73527	1.63719
1490	1.95406	1.76545
1491	1.65109	1.33792
1492	1.74281	0
1493	2.21813	1.95406
1494	1.7032	0
1495	1.69	1.6724
1496	1.99727	1.86353
1497	1.73694	1.90125
1498	1.96161	0
1499	1.88805	1.90125
1500	1.97167	1.69
1501	1.66465	1.69
1502	1.58438	1.83083
1503	1.81675	1.91885
1504	1.72169	0
1505	1.82203	1.72521
1506	1.81426	0
1507	1.67592	0
1508	1.75866	1.58438
1509	1.74633	2.05969
1510	1.90125	1.90125
1511	1.69	1.95406
1512	1.79563	2.00687
1513	1.61958	2.03035
1514	1.79563	1.79563
1515	1.66359	1.77802
1516	1.78644	0
1517	1.86824	0
1518	0	1.78242
1519	2.1125	0
1520	1.75338	0
1521	1.74511	1.37313
1522	1.63239	1.90125
1523	2.14771	0
1524	1.83787	1.42594
1525	1.87484	0
1526	1.6834	1.76042
1527	1.37313	1.79563
1528	1.71113	0
1529	1.49988	1.61606
1530	1.90125	1.87484
1531	1.75161	1.69
1532	1.94086	1.61078
1533	1.86101	1.95406
1534	1.58438	2.00687
1535	1.86353	1.92766
1536	2.00687	0
1537	1.72301	1.79563
1538	1.71113	1.90125
1539	1.8191	0
1540	1.94474	1.74281
1541	1.91181	1.90125
1542	1.89245	1.7076
1543	1.93646	0
1544	1.74915	0
1545	1.73875	0
1546	2.05969	1.63719
1547	1.69	0
1548	1.81675	1.69
1549	1.82497	1.62662
1550	1.76922	2.1125
1551	1.91885	1.79563
1552	1.8191	0
1553	1.88365	1.47875
1554	1.76545	0
1555	1.91885	1.61958
1556	2.07729	2.1125
1557	1.92105	1.79563
1558	1.61958	0
1559	1.81826	1.58438
1560	1.76313	0
1561	1.58438	1.66119
1562	1.90125	0
1563	2.1125	0
1564	1.84089	1.90125
1565	0	1.47875
1566	1.84089	0
1567	1.74533	1.79563
1568	1.7032	1.67944
1569	1.93646	2.028
1570	1.56677	1.79563
1571	2.04208	1.81675
1572	2.14771	1.521
1573	1.89165	0
1574	1.92766	1.74281
1575	1.77802	1.95406
1576	1.69	1.69
1577	1.88013	0
1578	1.81543	1.88365
1579	1.75036	1.74281
1580	1.86604	1.97167
1581	1.71113	1.62278
1582	1.87244	1.8258
1583	1.81323	1.80736
1584	1.6055	1.65479
1585	1.98047	0
1586	1.65159	1.97167
1587	1.87484	0
1588	1.79563	1.69754
1589	1.75889	0
1590	1.72107	1.2675
1591	1.75338	1.58438
1592	1.47875	0
1593	1.79563	2.08609
1594	1.98575	0
1595	1.87107	1.79563
1596	1.92238	1.79563
1597	1.86353	1.79563
1598	1.75213	0
1599	1.75835	1.95406
1600	1.59846	1.71881
1601	1.76042	2.00687
1602	2.03705	1.90125
1603	1.93646	0
1604	1.71347	2.00687
1605	1.16187	0
1606	1.58438	1.77215
1607	1.76394	0
1608	1.75161	1.79563
1609	1.87484	1.65982
1610	1.66119	1.69
1611	1.86234	1.53156
1612	1.72521	0
1613	1.7032	1.70174
1614	1.83083	1.82443
1615	1.64473	0
1616	1.78644	1.91885
1617	1.83787	1.69
1618	1.93897	0
1619	1.90125	0
1620	1.80883	1.69
1621	1.97167	2.1125
1622	1.61078	2.03035
1623	2.00687	0
1624	1.859	1.59398
1625	1.85324	0
1626	1.90125	1.80883
1627	1.93966	1.16187
1628	1.88205	2.00687
1629	2.00687	1.79563
1630	1.9767	1.72521
1631	1.87778	0
1632	1.69	1.90125
1633	1.6812	1.90125
1634	1.79563	1.70509
1635	2.00687	1.53156
1636	1.86604	1.74281
1637	1.80223	0
1638	1.88951	1.69
1639	1.61544	1.68246
1640	0	2.00687
1641	1.68497	1.95406
1642	1.87107	1.37313
1643	1.95758	0
1644	1.78506	0
1645	1.88365	2.07025
1646	1.51647	1.2675
1647	2.21813	1.16187
1648	1.97807	1.63719
1649	0	1.93966
1650	1.76394	0
1651	1.76042	1.95406
1652	1.8191	0
1653	1.65982	0
1654	2.21813	1.67944
1655	1.57117	1.69
1656	1.84844	1.76545
1657	1.64892	1.75338
1658	1.62278	0
1659	1.80003	0
1660	1.90125	0
1661	1.7076	1.67491
1662	1.7098	0
1663	1.74633	0
1664	1.82	1.95406
1665	1.70509	1.65479
1666	1.85504	1.61958
1667	1.90125	1.95406
1668	1.755	1.64938
1669	1.80091	1.37313
1670	1.74761	1.352
1671	1.90125	0
1672	1.72521	0
1673	1.93646	0
1674	1.84364	1.63719
1675	2.00687	1.72961
1676	1.69	1.79563
1677	1.88457	0
1678	1.93375	1.84257
1679	1.8258	1.62398
1680	1.84438	1.58438
1681	1.90125	0
1682	1.79563	1.84844
1683	1.87484	1.81675
1684	1.97167	0
1685	1.6768	1.70864
1686	1.79563	1.64938
1687	1.79563	1.47875
1688	1.73133	1.95406
1689	1.89538	1.72521
1690	1.64775	1.77299
1691	2.25333	1.92766
1692	1.91885	2.1125
1693	1.83787	1.92238
1694	1.82443	1.62662
1695	2.1125	1.64775
1696	2.00687	1.58438
1697	1.97167	1.37313
1698	1.82731	1.69
1699	1.74281	1.84089
1700	1.86284	1.83083
1701	1.88805	1.54917
1702	1.81675	0
1703	1.71641	2.32375
1704	1.77215	1.77802
1705	1.61958	2.00687
1706	1.91085	0
1707	1.2675	0
1708	1.77215	1.97167
1709	1.71641	1.78858
1710	1.77125	1.95406
1711	1.84438	1.47875
1712	1.77215	1.71881
1713	0	0
1714	1.73349	1.71347
1715	1.96727	0
1716	1.81323	1.77299
1717	1.69	1.90125
1718	1.54917	1.84844
1719	1.84844	1.63719
1720	1.83083	1.72521
1721	1.82497	2.00687
1722	1.75835	1.74281
1723	1.68246	1.90125
1724	1.56325	1.99179
1725	1.8761	1.84844
1726	1.84089	1.67944
1727	1.9435	1.58438
1728	1.74761	1.90125
1729	1.76807	1.97167
1730	1.74281	2.00687
1731	1.76202	1.84844
1732	1.6996	1.90125
1733	1.79563	1.95406
1734	1.96161	0
1735	1.80736	2.42938
1736	2.00687	0
1737	1.67491	1.72521
1738	1.53156	1.84257
1739	1.95406	1.92766
1740	1.89465	1.80619
1741	2.00687	1.92472
1742	1.61958	1.51396
1743	1.78054	1.90125
1744	1.65831	1.54477
1745	1.82731	1.58438
1746	1.58438	1.71641
1747	1.83403	1.61078
1748	1.76783	1.67944
1749	1.63719	1.95406
1750	1.71485	1.82203
1751	2.05382	1.62964
1752	1.83787	1.78389
1753	1.72521	2.00687
1754	2.21813	0
1755	1.95406	1.8258
1756	1.75338	1.61078
1757	1.78451	1.75036
1758	1.74941	0
1759	1.65479	0
1760	0	1.53156
1761	1.85431	1.50516
1762	1.78054	1.69
1763	1.7155	1.61078
1764	1.77699	0
1765	1.79563	2.32375
1766	1.77582	2.00687
1767	1.71438	1.74281
1768	1.73527	0
1769	1.96463	0
1770	1.92766	1.69
1771	1.86604	1.51396
1772	1.74868	0
1773	1.96463	0
1774	0	0
1775	1.74828	1.61455
1776	1.83335	1.90125
1777	2.00687	1.60198
1778	1.86875	1.859
1779	1.91181	0
1780	1.73801	1.37313
1781	1.64938	0
1782	2.21813	0
1783	1.60418	0
1784	1.71113	0
1785	1.61078	1.69
1786	1.67416	2.07729
1787	1.74281	1.95406
1788	1.94652	1.72841
1789	1.76922	0
1790	2.06723	1.53156
1791	1.61958	1.79563
1792	1.74281	2.00687
1793	1.69704	2.04208
1794	1.63719	1.2675
1795	1.96847	1.96463
1796	1.73401	1.8258
1797	1.88616	0
1798	1.74281	1.76545
1799	1.75338	1.97167
1800	2.16531	0
1801	1.47875	1.54917
1802	1.79563	1.58438
1803	2.13891	2.1125
1804	1.88365	1.58438
1805	1.83335	2.21813
1806	1.47875	1.96161
1807	1.65479	1.76042
1808	1.77215	2.26038
1809	1.83083	1.90125
1810	1.67375	1.83083
1811	1.84844	0
1812	1.93966	1.74281
1813	1.68246	1.73801
1814	2.1125	0
1815	1.78902	2.00687
1816	1.84364	1.62964
1817	1.97167	0
1818	1.81543	1.83083
1819	0	0
1820	1.88616	1.72772
1821	1.80805	1.71347
1822	1.80375	1.69
1823	1.85431	0
1824	2.21813	0
1825	1.2675	1.88205
1826	1.69528	1.90125
1827	1.93646	0
1828	1.76922	1.90125
1829	1.63719	1.82
1830	1.74281	0
1831	1.7745	0
1832	1.68296	1.69
1833	1.68188	1.63719
1834	1.74281	0
1835	1.75722	1.79563
1836	1.65159	1.61958
1837	1.57264	1.96463
1838	1.16187	0
1839	2.04208	1.54917
1840	1.95406	0
1841	1.86604	0
1842	2.74625	1.73225
1843	1.8329	1.6988
1844	1.9767	1.69
1845	1.94526	0
1846	1.54917	1.79563
1847	1.58438	1.74281
1848	1.6812	0
1849	1.47875	1.85598
1850	1.74633	1.69
1851	1.84844	1.71485
1852	1.79563	1.79563
1853	1.92766	1.69
1854	1.7906	1.86604
1855	1.37313	0
1856	1.72336	1.78682
1857	1.47875	1.78242
1858	1.79563	1.16187
1859	1.77938	1.47875
1860	1.65479	2.21813
1861	1.76605	1.75602
1862	2.00687	1.84844
1863	1.66888	1.72521
1864	2.04648	1.79563
1865	1.53156	1.72521
1866	1.70056	1.69
1867	1.71914	0
1868	1.83403	2.05969
1869	1.93646	0
1870	1.96727	0
1871	1.65109	0
1872	1.78506	0
1873	1.67826	1.74281
1874	1.05625	1.64775
1875	1.58438	1.6055
1876	1.70174	1.72521
1877	1.47875	0
1878	1.82958	1.72521
1879	2.04913	1.76922
1880	2.1125	0
1881	2.05969	1.65159
1882	1.90125	1.69621
1883	1.66653	1.47875
1884	1.89165	1.71263
1885	1.75338	2.21813
1886	1.05625	1.37313
1887	1.91299	1.55797
1888	1.79563	1.71881
1889	1.75161	1.87484
1890	1.71438	1.54213
1891	2.01568	1.37313
1892	1.85776	0
1893	2.04208	1.71113
1894	1.90125	1.52402
1895	2.04208	1.71113
1896	1.91885	2.32375
1897	1.32031	1.59494
1898	2.27094	1.92472
1899	1.98575	2.35016
1900	1.94926	1.74281
1901	1.88616	1.859
1902	1.859	1.6724
1903	1.74592	2.00687
1904	1.77642	1.81323
1905	2.00687	0
1906	1.78242	1.69
1907	2.08232	2.1125
1908	1.82203	1.90125
1909	1.71485	1.42007
1910	1.37313	1.95406
1911	1.92562	0
1912	1.72656	1.65159
1913	1.75455	1.82731
1914	1.74281	1.90125
1915	1.88013	2.00687
1916	1.67491	1.84844
1917	1.95406	1.47875
1918	2.04208	1.79563
1919	1.05625	1.80971
1920	1.83083	1.77802
1921	1.90125	1.62662
1922	1.53156	2.1125
1923	1.56517	1.81323
1924	0	1.88805
1925	1.77028	0
1926	1.53156	1.54213
1927	1.78389	1.61455
1928	1.83523	0
1929	1.71641	0
1930	1.79563	1.69
1931	1.74003	1.8258
1932	1.72018	1.73527
1933	2.42938	1.63191
1934	1.47875	1.6966
1935	1.91533	1.74281
1936	1.79563	1.7032
1937	1.79563	1.90125
1938	1.82	1.60062
1939	2.21813	0
1940	1.62662	1.74281
1941	1.47875	2.32375
1942	1.92238	1.8191
1943	1.49988	1.58438
1944	1.95406	1.79563
1945	1.859	2.1125
1946	1.84844	0
1947	1.85372	1.71113
1948	1.85324	2.26038
1949	1.78054	1.96727
1950	1.72018	1.74868
1951	1.76042	1.55503
1952	2.1125	1.83787
1953	1.94652	0
1954	1.83787	0
1955	1.79563	1.64775
1956	1.74281	1.69
1957	1.74868	1.69
1958	1.2675	0
1959	1.72841	2.00687
1960	1.83083	1.87778
1961	1.84844	1.63719
1962	1.9435	1.90125
1963	1.69	1.42594
1964	1.92472	1.87484
1965	1.79563	1.61455
1966	2.32375	1.76042
1967	1.83787	0
1968	1.83523	1.79563
1969	1.72521	0
1970	1.86956	1.72961
1971	0	1.7745
1972	1.80736	1.65479
1973	1.92766	1.69754
1974	1.2675	1.83403
1975	2.03328	1.6055
1976	1.86956	1.69
1977	1.94086	1.74761
1978	1.9767	1.86604
1979	1.71113	1.6055
1980	1.7875	1.79563
1981	1.83083	1.69
1982	1.79563	1.46115
1983	1.69	1.79563
1984	1.75671	0
1985	2.07729	1.90125
1986	1.63313	1.47875
1987	1.64553	1.65982
1988	1.95406	1.73349
1989	1.78054	1.71113
1990	1.7745	1.69
1991	1.59946	1.37313
1992	1.37313	1.73108
1993	1.6812	2.1125
1994	1.74281	1.79563
1995	1.82203	2.03328
1996	1.86604	1.66119
1997	1.8401	1.77802
1998	1.73527	1.58438
[truncated: 10,001 more rows]

## Sheet: Fig. 5c
	N-	N+
0	2	1
1	2	3
2	15	7
3	15	5
4	8	0
5	17	1
6	20	0
7	2	0
8	18	1
9	10	2
10	9	1
11	7	9
12	16	11
13	18	1
14	11	12
15	11	1
16	18	3
17	10	0
18	1	3
19	4	15
20	30	2
21	13	0
22	17	1
23	15	0
24	19	9
25	1	0
26	13	13
27	7	13
28	26	14
29	5	2
30	7	1
31	18	8
32	5	4
33	7	3
34	2	10
35	19	5
36	14	2
37	2	0
38	9	12
39	1	3
40	0	8
41	15	0
42	22	15
43	6	0
44	14	0
45	1	1
46	19	0
47	6	0
48	14	0
49	16	1
50	14	0
51	14	13
52	5	11
53	22	3
54	11	0
55	4	5
56	1	0
57	5	0
58	10	9
59	4	9
60	11	0
61	3	0
62	5	8
63	35	7
64	4	7
65	19	7
66	2	9
67	7	1
68	0	14
69	7	1
70	1	7
71	8	0
72	2	11
73	6	5
74	4	3
75	7	8
76	12	2
77	7	2
78	15	2
79	1	11
80	16	0
81	8	1
82	9	0
83	9	5
84	19	4
85	15	9
86	14	0
87	16	0
88	20	1
89	7	1
90	3	2
91	4	1
92	11	1
93	16	0
94	1	4
95	22	6
96	13	5
97	12	0
98	8	1
99	22	4
100	15	1
101	18	12
102	15	2
103	8	1
104	6	2
105	8	3
106	19	3
107	0	0
108	22	6
109	1	0
110	8	1
111	29	8
112	12	16
113	7	4
114	16	0
115	6	0
116	20	0
117	17	10
118	12	7
119	18	0
120	23	4
121	19	2
122	17	4
123	5	3
124	20	0
125	14	5
126	12	0
127	13	14
128	25	4
129	16	4
130	0	6
131	15	10
132	3	4
133	7	10
134	16	2
135	15	0
136	21	6
137	15	1
138	11	6
139	11	4
140	15	2
141	18	0
142	2	0
143	17	0
144	0	3
145	13	0
146	13	5
147	9	3
148	17	2
149	11	0
150	16	6
151	8	1
152	2	4
153	10	6
154	15	0
155	16	2
156	18	0
157	14	0
158	12	0
159	10	0
160	7	5
161	15	0
162	9	2
163	16	0
164	11	3
165	1	0
166	15	1
167	20	5
168	8	0
169	6	5
170	28	1
171	16	3
172	1	1
173	2	0
174	9	0
175	12	0
176	25	8
177	10	12
178	1	4
179	2	0
180	12	5
181	9	0
182	0	8
183	12	7
184	11	0
185	10	13
186	12	2
187	7	2
188	17	0
189	0	2
190	0	3
191	8	4
192	3	1
193	4	14
194	12	7
195	2	0
196	13	5
197	6	6
198	14	2
199	15	0
200	25	6
201	5	7
202	6	0
203	7	9
204	7	2
205	20	17
206	6	1
207	20	5
208	16	0
209	17	0
210	5	11
211	15	3
212	12	3
213	20	0
214	17	0
215	15	7
216	15	0
217	16	12
218	15	3
219	15	0
220	25	5
221	0	1
222	12	4
223	5	1
224	15	0
225	4	0
226	3	0
227	2	1
228	4	1
229	0	0
230	3	0
231	13	0
232	12	8
233	20	3
234	35	0
235	14	0
236	14	3
237	9	13
238	16	0
239	21	2
240	20	2
241	12	14
242	15	0
243	9	0
244	24	1
245	2	5
246	0	2
247	6	6
248	13	1
249	1	0
250	15	5
251	5	6
252	8	0
253	18	3
254	10	1
255	21	4
256	16	2
257	18	4
258	14	0
259	7	5
260	14	13
261	23	0
262	1	0
263	19	0
264	22	10
265	18	1
266	2	0
267	5	2
268	20	1
269	14	0
270	12	7
271	6	1
272	12	3
273	3	6
274	11	2
275	1	2
276	14	2
277	4	7
278	15	1
279	21	0
280	8	0
281	13	4
282	10	2
283	16	3
284	20	2
285	2	7
286	3	8
287	18	3
288	10	8
289	11	7
290	18	3
291	18	0
292	17	0
293	10	0
294	15	9
295	3	4
296	2	10
297	11	4
298	13	0
299	1	4
300	14	6
301	12	3
302	10	4
303	7	6
304	10	1
305	16	11
306	14	5
307	18	0
308	12	0
309	8	6
310	15	1
311	7	8
312	2	0
313	15	0
314	17	0
315	5	5
316	24	5
317	12	0
318	13	4
319	9	6
320	1	7
321	11	2
322	1	1
323	17	10
324	3	3
325	21	5
326	15	0
327	6	18
328	11	1
329	13	2
330	14	0
331	6	1
332	2	0
333	5	6
334	9	5
335	4	3
336	12	3
337	19	0
338	10	6
339	12	12
340	12	2
341	2	3
342	7	1
343	8	2
344	12	20
345	14	5
346	15	8
347	10	1
348	0	2
349	30	1
350	26	0
351	15	1
352	6	1
353	14	15
354	12	1
355	1	7
356	29	11
357	9	0
358	26	7
359	5	2
360	10	0
361	9	10
362	19	0
363	25	6
364	14	0
365	8	0
366	8	0
367	4	5
368	19	4
369	17	1
370	15	0
371	8	7
372	9	10
373	14	5
374	17	1
375	11	13
376	14	0
377	19	2
378	16	1
379	18	6
380	10	2
381	14	0
382	1	2
383	4	0
384	21	10
385	12	13
386	9	0
387	11	14
388	15	4
389	17	1
390	13	1
391	15	5
392	16	0
393	21	0
394	9	3
395	4	0
396	10	0
397	22	7
398	8	4
399	5	2
400	24	1
401	2	3
402	14	12
403	10	0
404	8	2
405	7	2
406	13	9
407	8	4
408	7	2
409	14	5
410	16	12
411	11	6
412	14	0
413	12	0
414	14	1
415	10	13
416	1	0
417	11	1
418	9	0
419	6	1
420	8	15
421	12	1
422	7	0
423	19	11
424	12	1
425	7	5
426	2	5
427	1	5
428	18	0
429	18	8
430	0	1
431	7	0
432	1	0
433	10	10
434	6	7
435	1	2
436	8	11
437	16	0
438	2	0
439	7	1
440	9	2
441	6	3
442	18	7
443	6	7
444	3	13
445	6	4
446	2	8
447	17	5
448	15	0
449	7	0
450	13	12
451	3	0
452	7	0
453	7	1
454	10	7
455	1	0
456	4	0
457	16	0
458	18	4
459	13	0
460	14	9
461	7	0
462	23	7
463	14	0
464	14	7
465	20	11
466	21	10
467	3	2
468	16	3
469	13	7
470	12	0
471	2	4
472	11	3
473	4	1
474	24	0
475	4	7
476	9	0
477	22	11
478	4	1
479	9	1
480	14	15
481	18	0
482	19	0
483	16	17
484	2	5
485	6	2
486	15	7
487	14	1
488	19	4
489	11	6
490	18	2
491	3	8
492	4	0
493	1	0
494	14	2
495	2	5
496	6	1
497	25	2
498	20	0
499	16	0
500	5	1
501	16	5
502	9	6
503	4	0
504	11	0
505	9	13
506	12	0
507	0	9
508	1	3
509	8	2
510	24	6
511	16	1
512	14	5
513	15	2
514	11	0
515	8	4
516	16	6
517	14	1
518	5	0
519	14	2
520	2	18
521	12	0
522	17	2
523	19	2
524	13	0
525	19	0
526	21	0
527	26	7
528	9	7
529	10	0
530	15	8
531	7	4
532	0	0
533	2	14
534	3	0
535	16	9
536	11	2
537	9	6
538	19	0
539	11	4
540	9	1
541	10	4
542	7	7
543	10	0
544	14	16
545	11	2
546	2	8
547	12	0
548	12	9
549	17	4
550	1	5
551	36	8
552	10	8
553	13	2
554	2	0
555	17	2
556	16	0
557	29	2
558	9	1
559	3	0
560	16	4
561	24	0
562	6	12
563	1	7
564	15	12
565	12	1
566	25	0
567	7	2
568	12	3
569	1	0
570	2	0
571	26	2
572	11	5
573	15	0
574	17	2
575	10	16
576	4	11
577	18	2
578	23	2
579	17	2
580	12	1
581	9	9
582	18	11
583	15	9
584	20	0
585	4	11
586	21	4
587	10	9
588	11	4
589	2	11
590	20	2
591	1	1
592	11	0
593	14	0
594	14	1
595	0	7
596	2	15
597	17	0
598	0	1
599	8	0
600	22	2
601	20	3
602	9	3
603	2	0
604	11	0
605	6	3
606	21	1
607	2	1
608	18	4
609	4	0
610	11	7
611	15	0
612	23	7
613	17	3
614	11	5
615	5	0
616	13	3
617	2	2
618	0	10
619	11	1
620	20	1
621	14	0
622	20	1
623	12	5
624	14	0
625	10	4
626	8	7
627	6	12
628	3	8
629	2	14
630	15	8
631	5	1
632	6	0
633	18	10
634	0	16
635	12	0
636	14	1
637	6	3
638	26	5
639	29	1
640	24	7
641	0	1
642	11	3
643	23	2
644	11	3
645	18	0
646	13	3
647	17	1
648	1	9
649	5	0
650	1	14
651	9	4
652	6	0
653	11	7
654	7	6
655	7	0
656	18	1
657	11	0
658	20	1
659	19	0
660	14	5
661	14	6
662	21	1
663	0	7
664	21	9
665	20	5
666	8	8
667	29	1
668	14	2
669	20	3
670	10	4
671	7	11
672	16	7
673	10	11
674	7	6
675	18	2
676	0	0
677	2	4
678	11	1
679	6	1
680	17	6
681	7	0
682	10	0
683	10	0
684	27	4
685	7	4
686	11	0
687	20	6
688	13	0
689	13	7
690	17	11
691	4	0
692	2	0
693	17	0
694	12	3
695	12	15
696	9	0
697	3	1
698	9	1
699	8	4
700	10	11
701	9	1
702	17	3
703	2	0
704	10	2
705	2	2
706	19	11
707	36	0
708	13	0
709	18	9
710	3	5
711	2	3
712	16	0
713	1	5
714	5	13
715	19	14
716	27	0
717	19	7
718	20	4
719	12	0
720	35	4
721	7	4
722	13	0
723	5	4
724	3	1
725	9	5
726	17	0
727	18	9
728	15	10
729	8	0
730	15	6
731	1	5
732	22	2
733	5	14
734	23	8
735	12	1
736	16	7
737	19	10
738	4	12
739	10	3
740	9	7
741	8	0
742	25	5
743	5	1
744	15	0
745	17	1
746	9	0
747	9	1
748	31	7
749	14	3
750	8	5
751	14	4
752	13	2
753	18	10
754	1	0
755	14	0
756	5	3
757	25	1
758	11	0
759	9	0
760	21	7
761	10	1
762	15	1
763	7	1
764	5	6
765	9	0
766	21	10
767	17	2
768	11	10
769	9	3
770	1	1
771	14	5
772	14	0
773	2	0
774	6	16
775	15	1
776	3	0
777	23	1
778	15	9
779	16	5
780	17	6
781	23	0
782	31	4
783	0	10
784	20	0
785	19	0
786	20	19
787	19	5
788	16	1
789	11	0
790	8	6
791	15	2
792	21	8
793	8	0
794	21	1
795	16	6
796	9	4
797	5	1
798	2	3
799	4	0
800	4	0
801	1	3
802	19	3
803	2	0
804	2	0
805	16	2
806	25	0
807	12	0
808	15	0
809	8	8
810	10	2
811	8	2
812	7	9
813	12	1
814	23	9
815	10	4
816	9	0
817	1	9
818	28	1
819	20	0
820	2	2
821	11	2
822	19	8
823	7	1
824	2	8
825	5	2
826	10	18
827	15	5
828	9	0
829	19	0
830	10	0
831	13	12
832	11	0
833	10	10
834	8	5
835	16	7
836	4	0
837	15	0
838	0	11
839	5	4
840	3	1
841	7	9
842	33	7
843	16	1
844	16	7
845	17	0
846	20	2
847	5	0
848	9	0
849	10	2
850	17	16
851	12	13
852	11	2
853	15	2
854	17	15
855	18	12
856	24	1
857	22	2
858	20	0
859	8	11
860	11	4
861	6	8
862	16	0
863	4	0
864	22	5
865	9	6
866	5	2
867	10	10
868	6	12
869	8	0
870	12	6
871	9	6
872	13	3
873	13	0
874	14	9
875	30	8
876	30	2
877	11	9
878	0	0
879	21	11
880	6	0
881	19	0
882	9	0
883	3	11
884	15	0
885	24	7
886	3	7
887	5	1
888	4	7
889	4	6
890	0	8
891	17	4
892	2	8
893	17	6
894	11	5
895	13	2
896	0	1
897	13	10
898	14	0
899	5	13
900	17	0
901	13	13
902	12	9
903	4	0
904	31	1
905	4	0
906	20	4
907	16	1
908	5	9
909	8	5
910	5	3
911	2	7
912	4	0
913	2	6
914	10	0
915	1	7
916	15	4
917	24	3
918	18	2
919	14	5
920	18	2
921	18	8
922	10	8
923	8	1
924	3	0
925	1	1
926	18	1
927	10	1
928	14	3
929	12	5
930	10	10
931	1	4
932	23	7
933	14	13
934	13	5
935	24	0
936	7	5
937	13	0
938	3	6
939	24	1
940	15	1
941	4	8
942	4	5
943	6	5
944	13	4
945	10	0
946	0	0
947	8	7
948	23	0
949	23	5
950	6	0
951	12	0
952	10	0
953	18	11
954	11	2
955	17	2
956	5	1
957	12	0
958	2	0
959	8	8
960	23	0
961	10	1
962	18	14
963	28	0
964	11	6
965	18	3
966	10	10
967	4	3
968	24	1
969	16	0
970	11	0
971	15	9
972	11	1
973	13	6
974	9	8
975	6	12
976	11	2
977	1	8
978	14	2
979	5	3
980	2	2
981	3	0
982	3	0
983	14	0
984	3	0
985	14	6
986	15	6
987	3	3
988	20	6
989	24	8
990	14	9
991	11	2
992	9	9
993	2	7
994	6	1
995	10	2
996	10	0
997	6	10
998	18	2
999	2	1
1000	16	0
1001	14	5
1002	5	0
1003	13	2
1004	11	13
1005	1	15
1006	23	6
1007	22	11
1008	14	0
1009	2	2
1010	15	1
1011	13	0
1012	16	4
1013	11	11
1014	8	2
1015	12	2
1016	23	1
1017	1	10
1018	2	0
1019	18	1
1020	6	2
1021	8	0
1022	24	5
1023	12	3
1024	20	0
1025	20	7
1026	14	1
1027	6	0
1028	0	2
1029	0	4
1030	7	0
1031	31	3
1032	5	3
1033	18	0
1034	18	3
1035	11	0
1036	3	0
1037	15	2
1038	17	3
1039	3	10
1040	2	3
1041	8	4
1042	1	4
1043	19	13
1044	0	1
1045	3	5
1046	21	0
1047	4	1
1048	14	0
1049	17	0
1050	23	1
1051	21	0
1052	11	5
1053	14	6
1054	9	3
1055	15	18
1056	2	10
1057	9	0
1058	3	0
1059	25	12
1060	9	0
1061	3	2
1062	19	5
1063	21	3
1064	13	10
1065	28	2
1066	18	0
1067	9	1
1068	4	9
1069	3	5
1070	2	0
1071	22	4
1072	22	3
1073	17	1
1074	0	3
1075	3	0
1076	17	1
1077	19	5
1078	5	3
1079	10	5
1080	14	0
1081	12	1
1082	3	10
1083	2	1
1084	10	0
1085	20	3
1086	10	0
1087	16	5
1088	3	0
1089	22	14
1090	0	3
1091	7	0
1092	4	0
1093	7	0
1094	17	2
1095	28	0
1096	3	1
1097	20	6
1098	13	11
1099	11	2
1100	0	2
1101	22	4
1102	12	2
1103	13	1
1104	21	0
1105	10	0
1106	2	2
1107	2	10
1108	14	2
1109	15	0
1110	21	0
1111	4	1
1112	1	2
1113	12	4
1114	2	0
1115	21	0
1116	13	0
1117	12	3
1118	5	0
1119	7	2
1120	8	0
1121	10	8
1122	5	1
1123	8	3
1124	11	13
1125	17	4
1126	7	2
1127	11	4
1128	16	3
1129	10	0
1130	12	2
1131	9	1
1132	2	1
1133	18	0
1134	15	0
1135	17	0
1136	12	12
1137	4	10
1138	17	13
1139	17	3
1140	2	1
1141	8	0
1142	6	1
1143	6	3
1144	6	0
1145	16	4
1146	19	10
1147	9	1
1148	4	4
1149	27	0
1150	12	0
1151	15	15
1152	4	1
1153	0	0
1154	10	5
1155	14	6
1156	13	1
1157	8	9
1158	11	0
1159	9	0
1160	10	7
1161	8	2
1162	4	1
1163	20	2
1164	13	4
1165	0	6
1166	9	0
1167	2	0
1168	2	4
1169	5	3
1170	5	0
1171	19	13
1172	19	19
1173	5	12
1174	11	1
1175	11	0
1176	2	4
1177	24	8
1178	10	2
1179	13	1
1180	2	1
1181	6	3
1182	1	5
1183	2	0
1184	9	0
1185	14	2
1186	11	4
1187	16	0
1188	12	1
1189	13	1
1190	10	3
1191	0	2
1192	5	1
1193	25	1
1194	14	3
1195	13	0
1196	21	0
1197	8	7
1198	12	9
1199	9	12
1200	13	0
1201	16	0
1202	15	4
1203	21	1
1204	12	0
1205	16	4
1206	3	1
1207	8	0
1208	9	6
1209	1	4
1210	24	4
1211	9	1
1212	3	3
1213	8	0
1214	9	2
1215	9	1
1216	8	12
1217	2	1
1218	7	4
1219	7	5
1220	6	0
1221	16	0
1222	1	6
1223	19	15
1224	13	7
1225	4	1
1226	3	5
1227	17	0
1228	4	6
1229	3	0
1230	5	13
1231	3	2
1232	2	1
1233	15	7
1234	3	1
1235	19	6
1236	14	6
1237	2	0
1238	23	8
1239	5	1
1240	6	11
1241	15	0
1242	11	7
1243	2	0
1244	21	0
1245	14	1
1246	26	0
1247	13	5
1248	7	14
1249	7	5
1250	13	2
1251	5	0
1252	2	9
1253	7	4
1254	3	0
1255	8	0
1256	12	2
1257	10	1
1258	0	0
1259	6	0
1260	5	5
1261	8	1
1262	2	0
1263	1	1
1264	13	10
1265	8	9
1266	8	0
1267	16	0
1268	7	2
1269	1	1
1270	10	1
1271	12	0
1272	29	1
1273	14	10
1274	25	2
1275	2	0
1276	11	1
1277	2	9
1278	16	4
1279	6	0
1280	14	4
1281	16	1
1282	16	1
1283	11	1
1284	2	6
1285	5	1
1286	2	1
1287	2	5
1288	8	4
1289	23	8
1290	6	4
1291	2	0
1292	6	1
1293	7	2
1294	9	0
1295	10	4
1296	3	0
1297	15	2
1298	14	18
1299	9	5
1300	16	10
1301	13	3
1302	0	3
1303	4	0
1304	14	2
1305	0	1
1306	0	10
1307	11	0
1308	9	1
1309	18	7
1310	2	0
1311	8	1
1312	5	0
1313	15	0
1314	3	4
1315	0	4
1316	8	1
1317	8	16
1318	8	8
1319	2	1
1320	5	0
1321	9	2
1322	8	13
1323	1	10
1324	2	0
1325	17	2
1326	12	6
1327	18	8
1328	0	3
1329	13	0
1330	0	2
1331	38	1
1332	17	0
1333	9	2
1334	13	0
1335	9	1
1336	1	0
1337	4	0
1338	10	0
1339	1	1
1340	18	7
1341	1	3
1342	24	0
1343	4	1
1344	4	7
1345	0	5
1346	15	0
1347	18	13
1348	13	0
1349	2	1
1350	17	1
1351	3	6
1352	3	13
1353	13	2
1354	0	2
1355	2	2
1356	20	0
1357	2	0
1358	17	12
1359	8	5
1360	1	0
1361	15	0
1362	21	0
1363	15	5
1364	19	10
1365	20	0
1366	1	3
1367	8	0
1368	13	5
1369	22	4
1370	1	0
1371	2	1
1372	19	5
1373	4	6
1374	26	4
1375	11	0
1376	6	11
1377	11	5
1378	23	0
1379	0	1
1380	3	1
1381	18	0
1382	18	0
1383	16	5
1384	32	1
1385	12	0
1386	5	0
1387	9	2
1388	1	12
1389	12	0
1390	16	3
1391	11	2
1392	2	0
1393	11	0
1394	3	11
1395	7	3
1396	7	4
1397	10	0
1398	12	8
1399	24	7
1400	11	4
1401	6	4
1402	11	1
1403	11	0
1404	1	1
1405	9	2
1406	12	0
1407	13	7
1408	7	4
1409	0	6
1410	4	2
1411	5	0
1412	7	2
1413	2	4
1414	5	0
1415	3	0
1416	4	10
1417	11	4
1418	1	11
1419	1	4
1420	17	3
1421	5	0
1422	2	1
1423	14	0
1424	15	6
1425	14	9
1426	8	15
1427	2	0
1428	2	0
1429	16	0
1430	16	4
1431	17	5
1432	13	4
1433	1	2
1434	13	3
1435	25	2
1436	17	0
1437	16	11
1438	18	0
1439	2	0
1440	14	3
1441	13	3
1442	6	6
1443	3	0
1444	8	0
1445	16	2
1446	1	0
1447	12	3
1448	12	7
1449	0	6
1450	22	6
1451	8	11
1452	8	1
1453	16	4
1454	17	6
1455	16	1
1456	8	1
1457	4	5
1458	1	0
1459	14	0
1460	8	1
1461	12	1
1462	1	3
1463	8	5
1464	2	1
1465	13	2
1466	11	0
1467	1	1
1468	0	0
1469	6	3
1470	2	0
1471	17	6
1472	18	3
1473	13	6
1474	16	2
1475	16	5
1476	4	9
1477	5	5
1478	10	0
1479	2	0
1480	1	15
1481	4	3
1482	6	2
1483	0	0
1484	15	0
1485	16	2
1486	12	0
1487	9	7
1488	15	1
1489	7	6
1490	6	7
1491	19	3
1492	18	0
1493	3	10
1494	16	0
1495	13	6
1496	11	14
1497	9	1
1498	7	0
1499	8	1
1500	3	2
1501	25	4
1502	2	3
1503	15	6
1504	20	0
1505	4	3
1506	17	0
1507	15	0
1508	20	4
1509	15	2
1510	8	10
1511	2	2
1512	4	2
1513	9	9
1514	1	1
1515	8	12
1516	23	0
1517	16	0
1518	0	8
1519	2	0
1520	15	0
1521	23	1
1522	11	3
1523	3	0
1524	10	4
1525	16	0
1526	16	12
1527	2	9
1528	5	0
1529	10	10
1530	9	4
1531	12	2
1532	8	8
1533	21	4
1534	4	1
1535	14	8
1536	4	0
1537	16	2
1538	10	1
1539	9	0
1540	17	2
1541	10	1
1542	12	6
1543	6	0
1544	25	0
1545	13	0
1546	2	2
1547	18	0
1548	5	1
1549	18	10
1550	16	1
1551	12	1
1552	18	0
1553	18	1
1554	7	0
1555	6	3
1556	3	3
1557	16	1
1558	3	0
1559	14	2
1560	13	0
1561	11	11
1562	4	0
1563	2	0
1564	7	3
1565	0	1
1566	14	0
1567	21	5
1568	16	10
1569	3	5
1570	12	1
1571	3	10
1572	3	5
1573	11	0
1574	4	2
1575	6	4
1576	1	3
1577	5	0
1578	16	6
1579	7	2
1580	6	9
1581	10	11
1582	11	7
1583	12	9
1584	10	6
1585	4	0
1586	11	3
1587	8	0
1588	19	14
1589	23	0
1590	17	2
1591	10	4
1592	1	0
1593	2	4
1594	10	0
1595	7	2
1596	10	5
1597	14	1
1598	17	0
1599	17	2
1600	15	11
1601	3	1
1602	14	4
1603	9	0
1604	9	3
1605	1	0
1606	1	9
1607	10	0
1608	12	11
1609	12	7
1610	11	1
1611	19	6
1612	6	0
1613	8	9
1614	12	11
1615	7	0
1616	23	6
1617	10	3
1618	14	0
1619	2	0
1620	8	2
1621	3	1
1622	4	9
1623	1	0
1624	10	11
1625	11	0
1626	11	8
1627	11	2
1628	11	1
1629	6	3
1630	7	3
1631	9	0
1632	16	2
1633	24	1
1634	4	14
1635	10	2
1636	18	2
1637	16	0
1638	9	11
1639	17	14
1640	0	5
1641	21	2
1642	14	4
1643	15	0
1644	20	0
1645	6	5
1646	14	1
1647	1	1
1648	22	2
1649	0	11
1650	10	0
1651	9	4
1652	9	0
1653	7	0
1654	1	10
1655	8	1
1656	2	7
1657	18	10
1658	11	0
1659	24	0
1660	3	0
1661	6	7
1662	16	0
1663	15	0
1664	13	2
1665	7	3
1666	16	9
1667	16	2
1668	13	13
1669	20	1
1670	11	5
1671	11	0
1672	15	0
1673	6	0
1674	11	2
1675	1	8
1676	6	1
1677	19	0
1678	13	9
1679	14	8
1680	13	1
1681	3	0
1682	8	2
1683	8	10
1684	12	0
1685	24	17
1686	2	13
1687	12	2
1688	23	2
1689	18	3
1690	5	14
1691	3	4
1692	6	2
1693	5	5
1694	11	5
1695	1	5
1696	3	4
1697	3	1
1698	10	13
1699	6	14
1700	11	3
1701	8	9
1702	15	0
1703	4	1
1704	18	6
1705	3	1
1706	11	0
1707	1	0
1708	9	3
1709	12	15
1710	13	2
1711	13	1
1712	9	11
1713	0	0
1714	17	9
1715	8	0
1716	6	14
1717	16	8
1718	6	2
1719	10	2
1720	12	9
1721	18	5
1722	17	10
1723	14	3
1724	5	7
1725	21	4
1726	7	10
1727	10	6
1728	22	9
1729	23	9
1730	2	2
1731	22	10
1732	11	3
1733	2	8
1734	7	0
1735	9	1
1736	2	0
1737	21	6
1738	2	9
1739	2	4
1740	16	10
1741	2	9
1742	6	3
1743	7	2
1744	10	16
1745	10	12
1746	3	12
1747	11	8
1748	19	10
1749	2	2
1750	17	8
1751	9	7
1752	5	9
1753	3	2
1754	1	0
1755	6	7
1756	10	4
1757	19	7
1758	16	0
1759	12	0
1760	0	2
1761	9	4
1762	28	1
1763	29	4
1764	17	0
1765	1	1
1766	16	2
1767	13	16
1768	7	0
1769	10	0
1770	8	1
1771	21	3
1772	9	0
1773	5	0
1774	0	0
1775	29	7
1776	14	6
1777	2	12
1778	13	10
1779	10	0
1780	11	1
1781	13	0
1782	4	0
1783	16	0
1784	10	0
1785	12	13
1786	20	3
1787	14	4
1788	7	11
1789	16	0
1790	7	4
1791	3	3
1792	16	3
1793	15	6
1794	2	1
1795	11	5
1796	12	7
1797	7	0
1798	28	14
1799	10	3
1800	4	0
1801	4	3
1802	4	1
1803	4	1
1804	6	1
1805	14	1
1806	2	14
1807	9	3
1808	9	5
1809	12	1
1810	13	3
1811	2	0
1812	11	4
1813	14	11
1814	2	0
1815	16	2
1816	11	14
1817	3	0
1818	16	6
1819	0	0
1820	7	14
1821	17	9
1822	13	4
1823	9	0
1824	1	0
1825	1	11
1826	20	4
1827	3	0
1828	16	1
1829	20	13
1830	20	0
1831	10	0
1832	15	1
1833	13	4
1834	4	0
1835	11	2
1836	11	3
1837	9	5
1838	1	0
1839	9	9
1840	14	0
1841	6	0
1842	1	5
1843	17	12
1844	7	4
1845	12	0
1846	9	1
1847	2	4
1848	12	0
1849	1	7
1850	15	4
1851	2	17
1852	12	5
1853	4	7
1854	21	6
1855	2	0
1856	19	12
1857	1	8
1858	6	1
1859	13	4
1860	6	1
1861	25	16
1862	2	2
1863	10	3
1864	8	2
1865	8	3
1866	10	1
1867	29	0
1868	22	2
1869	3	0
1870	8	0
1871	19	0
1872	10	0
1873	18	2
1874	1	5
1875	3	15
1876	18	9
1877	2	0
1878	28	6
1879	10	4
1880	3	0
1881	16	11
1882	1	17
1883	18	1
1884	11	14
1885	5	1
1886	1	1
1887	9	4
1888	14	11
1889	12	4
1890	13	5
1891	12	2
1892	17	0
1893	3	5
1894	7	7
1895	3	10
1896	6	1
1897	2	10
1898	2	9
1899	10	4
1900	11	2
1901	7	5
1902	10	6
1903	17	1
1904	11	6
1905	1	0
1906	8	1
1907	7	1
1908	16	5
1909	17	9
1910	8	4
1911	13	0
1912	26	11
1913	18	10
1914	2	2
1915	10	1
1916	7	2
1917	6	4
1918	6	6
1919	1	15
1920	3	12
1921	7	5
1922	14	1
1923	11	6
1924	0	8
1925	25	0
1926	2	5
1927	18	7
1928	16	0
1929	4	0
1930	2	2
1931	19	7
1932	14	7
1933	1	20
1934	1	16
1935	15	12
1936	12	8
1937	11	8
1938	13	13
1939	2	0
1940	5	6
1941	1	1
1942	5	9
1943	10	11
1944	2	15
1945	10	1
1946	16	0
1947	20	5
1948	11	5
1949	14	8
1950	14	9
1951	3	18
1952	2	5
1953	7	0
1954	5	0
1955	3	5
1956	2	12
1957	9	12
1958	1	0
1959	22	2
1960	6	9
1961	14	2
1962	5	4
1963	22	2
1964	9	8
1965	17	14
1966	1	6
1967	5	0
1968	8	1
1969	12	0
1970	10	8
1971	0	5
1972	9	12
1973	12	14
1974	1	11
1975	4	5
1976	20	12
1977	8	11
1978	7	3
1979	10	5
1980	13	8
1981	9	1
1982	1	6
1983	1	1
1984	19	0
1985	3	2
1986	26	1
1987	19	7
1988	4	17
1989	21	5
1990	10	9
1991	14	1
1992	1	18
1993	12	1
1994	4	1
1995	12	4
1996	12	11
1997	19	6
1998	28	3
[truncated: 10,002 more rows]

## Sheet: Supplementary　Fig.3
	Flow speed [m/s]
FOV in the y direction [um]	340	200	100	50
5.2	1.77382	2.51291	3.61858	4.7613
9.1	1.5871	2.15392	2.91821	3.61858
12.35	1.45911	1.92478	2.51291	3.01549
15.6	1.35022	1.7397	2.20646	2.58471
18.85	1.25645	1.5871	1.96663	2.26162
22.1	1.17487	1.45911	1.77382	2.01033
25.35	1.10323	1.35022	1.61545	1.80929
28.6	1.03816	1.25645	1.48303	1.64481
31.85	0.983309	1.17487	1.37068	1.50774
35.1	0.932621	1.10323	1.27415	1.39176
38.35	0.886905	1.03982	1.19032	1.29235
41.6	0.845463	0.983309	1.11685	1.2062
44.85	0.807723	0.932588	1.05192	1.13081
48.1	0.773203	0.886905	0.994116	1.06429
51.35	0.741514	0.845463	0.94234	1.00516
54.6	0.712314	0.807723	0.888216	0.952259
57.85	0.685339	0.773203	0.853439	0.904642
61.1	0.660323	0.741514	0.814994	0.861565
64.35	0.637075	0.712314	0.779868	0.822406
67.6	0.615403	0.685339	0.747639	0.786649
70.85	0.59516	0.660323	0.717975	0.753872
74.1	0.576203	0.637075	0.690568	0.723718
77.35	0.558424	0.615403	0.665179	0.69588
80.6	0.5417	0.59516	0.64159	0.670109
83.85	0.525954	0.576203	0.61962	0.646172
87.1	0.511097	0.558424	0.599102	0.623894

## Sheet: Supplementary Fig. 9
ch1	ch2			ch1
1.47332	3.79129			2	45.9833	1.6626
1.4603	1.51253			3.22823	771	2.88705
6.0889	5.26705			3.70877	2106	3.32346
3.13517	2.67781			4.20706	6262	3.79671
6.14658	1.4009			4.62836	15183	4.18136
4.22003	3.28299			5.1125	45292	4.65602
3.13037	2.45972			5.62861	136258	5.13436
1.60026	2.80738			6.09175	291042	5.46396
1.48925	3.85643
3.26642	3.28875
3.58482	2.90203
1.79742	1.68811
3.64982	1.20089
1.83222	2.83643
1.74391	3.2706
6.13448	5.49666
3.23464	1.70828
4.17311	3.30981
1.76309	1.58167
1.86172	4.70741			ch2
1.52451	1.35912			1.87	51.3222	1.71031
1.70811	4.64681			2.82824	487	2.68753
1.46026	2.81938			3.30901	1474	3.1685
6.01675	2.85183			3.82681	4516	3.65475
1.08181	3.86799			4.2446	11260	4.05154
3.59412	5.24907			4.70486	34341	4.53581
1.75851	3.22165			5.18374	107608	5.03184
1.46712	1.68874			5.5404	260461	5.41574
4.67566	1.82878
5.5918	1.44107
3.24786	1.49202
5.68258	1.40526
1.67716	5.49352
6.12283	5.52952
3.30598	1.3086
1.46262	3.25323
3.63097	1.3874
1.66221	1.25968
1.58931	5.16784
1.64864	2.72036
1.76089	3.72988
1.77081	1.55967
3.71074	2.45451
3.20542	2.92899
1.99009	1.36263
1.75543	2.74817
5.6028	3.27947
4.6491	1.63544
1.77021	1.77733
1.77026	1.60992
3.14355	1.84658
4.66143	1.59286
2.02579	3.75244
3.17695	5.14283
3.26938	4.21485
6.03999	3.256
1.7494	2.87289
1.67805	3.78374
1.97847	1.85361
1.69931	1.69454
5.63622	2.89395
6.12967	5.20644
3.5748	1.58181
3.74865	1.51307
1.80973	2.79406
4.62801	4.31558
1.51528	1.9057
3.13201	3.7915
1.61861	2.586
1.72135	3.29499
1.87284	2.91024
4.66307	4.65341
1.53081	3.21671
5.69778	5.22835
1.92152	5.50622
1.13421	2.83527
5.1124	1.78146
3.72693	1.611
5.10217	1.81164
1.5668	1.77217
2.01014	2.72463
3.25604	2.00098
3.31029	3.25837
5.66224	3.3058
6.02002	1.68
5.07122	4.2465
3.18669	5.27798
3.19441	1.28293
1.81389	3.67867
1.60672	2.93502
3.18775	3.35032
3.35141	3.87547
5.14961	1.60486
6.126	1.66947
6.10304	1.87489
1.94629	5.23082
1.34302	3.71439
1.6042	1.56718
4.26714	1.13147
4.67903	1.07308
6.07784	5.615
1.67782	2.56961
4.60257	1.50793
6.11329	1.62813
1.6633	2.87331
1.69108	4.15196
5.68043	5.20553
1.38858	5.5015
5.5971	5.48022
1.9263	4.31122
3.10585	4.67408
1.0786	2.86924
3.28287	1.83067
3.6876	1.79965
5.10892	4.31442
3.76923	2.8203
6.12221	2.91073
5.07498	5.58897
1.42681	3.40132
1.90162	5.5441
5.09223	1.63927
1.72768	1.56344
5.12549	1.24519
3.63142	5.55715
1.38982	1.47434
5.61526	4.22154
3.57233	2.85451
3.15163	3.85821
5.17147	4.18941
1.68876	1.83803
1.96337	1.6055
1.23204	5.24212
4.64766	1.88655
1.40149	3.13421
4.65745	4.22601
1.43057	5.16028
3.63883	1.91959
5.58439	2.70387
5.5736	1.35577
5.07711	2.90473
1.18773	3.39701
1.15887	3.36956
1.42867	2.84464
3.2188	5.49966
1.60233	4.7542
5.61186	1.21902
1.61745	3.84737
1.83122	1.61135
3.70247	3.79184
1.53698	4.77412
5.66154	1.6875
6.12039	1.89221
3.30796	3.88951
1.77727	3.30877
4.34571	1.50716
1.48442	3.24669
3.28398	2.9158
3.7289	3.23773
4.24408	4.23169
4.23721	3.89168
1.63453	1.85488
5.03469	1.90072
5.13553	1.09709
3.25526	1.58266
1.5752	5.58082
3.77754	1.32624
3.32552	3.2948
1.58723	3.27321
1.76533	5.18495
1.66846	5.21549
1.66365	4.70316
4.64028	1.39432
1.83132	2.49063
1.73359	1.02588
2.10871	4.23605
1.79085	1.66979
3.63907	2.86718
1.33778	1.71047
6.10619	2.76522
4.63229	4.19439
4.61052	1.59691
3.13544	5.18545
1.67933	1.77486
3.76145	3.29035
1.96641	1.65803
3.16136	4.63981
1.75564	3.19755
4.22026	1.90269
2.13122	3.35441
5.07861	1.52756
5.12244	2.93417
4.66962	2.93743
1.35275	1.36902
1.65191	3.76656
1.51364	4.33414
3.6905	5.17851
5.62823	4.73543
1.55058	4.7264
1.71193	3.37463
1.6557	5.54104
5.17562	2.91311
3.57208	5.1961
1.72608	1.58736
1.62929	3.34412
1.72208	3.00394
6.17197	1.67139
4.5873	1.40855
3.2988	1.75702
1.59859	1.70717
5.6769	4.22459
1.54113	5.50024
1.39942	4.22431
1.43268	1.74604
1.86492	3.29044
1.34055	1.70003
1.72682	1.75725
3.73488	3.29604
4.15656	1.73289
5.03589	3.27583
3.25742	1.98291
5.14493	4.27284
1.6972	3.90834
1.76392	4.21971
1.83974	2.84889
1.6736	1.66397
1.2676	3.29021
3.23402	2.55901
1.71899	1.61421
4.25413	2.87409
3.1938	3.35552
4.14893	1.91538
5.58958	2.84649
5.54182	1.67347
3.15964	1.76612
1.74892	3.2356
1.39978	3.76575
3.21349	4.62495
5.58084	2.76033
6.13743	1.69409
4.23031	1.69989
1.55579	3.74113
5.03002	1.67333
1.83814	2.4916
5.07521	3.37627
1.89566	4.30243
6.11509	4.30276
5.49978	5.1689
3.2361	1.59032
4.62888	1.73191
4.66065	1.71281
1.78188	2.81169
1.67828	3.33843
5.13404	3.31771
3.82956	1.54462
4.17904	1.70112
4.2872	1.57693
1.7289	4.29356
1.67049	4.21715
5.12543	1.46878
1.58442	1.3682
3.23812	1.52024
3.7346	3.25282
1.52236	1.4247
3.28493	1.55687
1.65851	3.16061
1.80881	2.88249
5.07709	1.27157
1.60526	1.83446
5.61076	3.80869
1.71902	4.68792
6.0896	5.09235
1.8356	2.84365
1.74388	3.81746
1.33992	1.72363
1.73468	1.67007
4.64446	1.57264
1.67418	1.52572
6.1261	1.64799
1.3387	1.78121
4.64032	2.94582
1.81251	5.1398
0.98364	5.41373
1.53487	3.9176
3.20823	5.16423
5.63552	5.1596
3.2197	2.91623
1.85958	1.58429
6.10139	1.58325
4.16708	2.91975
5.66308	5.18425
3.74113	5.5993
1.47254	1.88837
4.20456	3.85718
3.38203	1.37078
3.65942	4.72367
1.40945	3.39381
1.55414	5.61297
3.63695	4.75292
3.25421	1.75332
3.17566	3.75448
1.19222	3.74705
1.67297	4.66775
6.11953	4.23596
5.16417	1.6602
1.52305	2.93524
1.55599	4.27855
1.47652	1.79591
5.13085	3.0515
3.76885	1.71152
1.9024	5.59334
1.59129	3.80276
1.51441	3.86528
5.10177	1.40859
1.65076	1.43825
1.6353	1.68735
1.73605	1.65362
1.25518	2.8399
1.56052	5.12233
4.15983	4.30133
5.04853	5.19161
6.11011	1.67706
1.83882	1.59926
4.14841	1.18933
4.78186	3.23002
3.22374	5.20508
4.09894	5.56508
3.25057	1.39676
1.58044	5.59767
5.05432	3.2887
1.36708	1.5407
4.60041	1.72266
3.07272	5.52299
1.32491	1.03323
1.78847	3.25532
5.12921	4.72215
1.33705	5.59002
1.97868	1.67657
1.53563	3.78364
3.32681	1.34998
1.46686	1.60456
3.62852	1.44158
1.93169	5.14304
5.10872	1.77956
4.66028	1.56355
1.47327	4.77266
6.13696	2.72674
3.15458	3.82298
5.07866	2.88739
1.87993	1.69215
1.62024	3.80378
4.23491	3.27281
4.11784	5.23444
6.10075	3.78245
4.27339	1.07783
1.88477	3.85091
4.67619	3.01866
4.62494	3.36241
3.10571	1.68335
4.28196	1.57571
5.61352	1.63628
4.61365	2.79458
5.14622	5.17152
1.46267	2.81811
1.78612	1.31437
5.12376	5.17884
1.82908	1.75604
3.66216	5.13969
1.78019	4.77687
4.99781	1.67736
3.24843	1.24021
1.31689	1.69242
5.62393	5.22047
4.24369	4.7132
1.45848	1.69651
1.75113	4.19465
4.21469	1.68421
3.30494	1.27599
5.16521	1.36892
3.20521	3.24
5.62897	1.66808
1.9652	1.46787
3.69582	1.34574
1.6851	1.65743
1.4094	3.85613
3.77122	4.6787
3.13706	1.8481
3.17967	3.7949
1.65835	2.73836
1.54055	3.80592
5.09765	2.74539
4.17966	1.53759
4.70138	4.67242
1.46039	1.25555
1.46066	4.22836
1.50581	2.87742
3.2584	5.51453
1.78888	1.32084
1.55053	1.7528
1.62523	1.66712
4.16651	1.82358
3.14899	1.43982
6.10418	3.3645
5.61362	1.6716
1.65768	4.33498
1.60852	3.36706
5.09566	1.64122
1.4897	3.22801
3.69836	5.47088
3.04174	1.75299
4.34796	2.86987
4.33657	4.76722
3.28475	3.80422
1.80544	3.86608
4.19389	1.78255
1.87476	5.46742
5.60161	1.48188
4.2073	2.7557
1.61389	2.61609
1.4206	2.84544
1.82725	2.72292
5.12082	4.19209
3.12741	4.65017
5.61164	5.54294
1.68434	3.7742
3.69899	5.60464
3.2093	3.89615
3.75781	1.66191
3.21182	4.25256
1.56154	4.23329
3.86821	2.88321
1.74389	5.16484
1.51328	4.29766
5.15084	1.36528
1.6383	1.52824
1.55136	1.76345
1.49483	3.28452
1.72055	4.29216
3.20937	4.62211
3.12687	1.6482
1.83078	4.70724
3.20124	4.24879
1.83885	4.2318
3.22657	3.7698
3.73471	2.80098
3.19369	1.16115
4.57624	4.25671
1.93451	1.29768
1.67483	1.79937
3.76519	2.74328
1.89722	2.91219
1.95848	1.61874
1.5632	3.35825
1.73512	3.31441
4.26861	1.68103
4.15149	1.61625
3.23833	3.3434
5.15645	2.74995
4.6471	1.68244
1.59876	1.44907
1.42381	4.73872
1.89525	4.6961
1.56175	4.28919
5.09156	3.82537
1.91103	1.31452
3.73365	1.54432
4.25099	1.10781
1.52992	3.74243
3.1913	1.93298
4.59593	1.57085
1.42596	1.64945
1.66434	3.81192
1.63373	3.76084
6.09529	3.72276
1.47206	2.86471
6.1291	5.5899
1.66919	1.48396
4.58456	1.94044
4.65672	3.24302
1.82723	4.70438
3.73566	1.52817
3.78393	3.3887
2.03945	2.67202
3.74653	2.52223
1.63613	2.48149
4.10271	3.36174
3.04416	4.29384
4.10277	2.95244
1.59999	1.9283
3.15067	3.86392
1.9197	1.85595
3.56711	5.20311
1.53968	3.88431
6.14962	1.7173
5.61607	1.38017
4.66939	5.166
3.19938	5.5703
3.16992	3.77583
3.25433	3.79457
3.73561	2.79067
1.88142	5.12055
5.13694	5.19521
1.68951	1.64769
4.49719	3.35449
2.9467	2.94467
4.17163	4.72368
1.82357	3.35141
1.80277	2.93744
1.21999	1.46938
1.67336	1.56607
3.16614	1.41402
3.0444	1.68013
3.73218	1.56412
1.91734	3.2938
3.19647	1.75501
1.65325	1.60557
4.20343	2.91736
5.07344	2.80372
3.23133	1.82
4.14732	2.78908
4.18773	1.90708
1.72055	2.81716
1.76791	3.23396
5.59679	3.28858
5.12674	2.80438
4.32768	4.2646
1.69151	1.91206
1.29118	4.18746
1.86884	1.83093
6.12094	1.69189
4.22248	1.79225
3.17692	1.38571
4.66197	2.71988
1.79905	5.1661
3.26697	1.73556
5.62027	4.19321
3.19155	5.2054
5.11359	3.23318
4.61403	1.96025
4.22747	3.8097
4.26383	2.81974
3.06477	4.27026
3.08782	1.85713
1.97284	1.26556
3.15543	1.54072
4.58774	1.49727
4.22762	5.15649
1.61585	4.70551
1.92024	5.15175
1.59324	4.77073
4.19732	1.67389
1.61316	1.44159
3.64671	2.90616
1.39109	4.3112
1.94492	5.18632
3.19289	1.11725
1.10054	1.57706
3.69914	1.58101
1.5514	1.4013
3.17872	5.55495
1.6368	1.43101
1.50355	4.29811
3.6575	4.22677
2.97366	2.66708
3.62994	1.56135
1.5752	3.40133
6.10322	3.32045
6.13707	1.96568
1.71559	1.62364
3.27174	3.76946
5.695	4.27861
1.64145	2.78299
3.74177	3.25721
1.49978	3.7775
4.66223	3.84975
1.54019	1.37135
3.22809	5.11739
3.63931	2.88555
2.97612	4.26204
4.19633	1.91218
4.22182	3.2459
4.62356	1.40195
1.81783	2.86701
1.46234	5.15063
3.24012	2.8194
1.68479	2.75838
1.65763	3.3186
6.11785	1.27567
5.00969	4.7259
3.248	1.67516
5.13444	4.1669
3.26339	2.71332
1.61431	3.79234
3.67015	1.73075
1.52405	1.70315
3.77666	1.55973
1.59541	1.62834
3.7794	2.85952		#REF!
4.65096	3.28704		#REF!
1.5793	2.75214		#REF!
4.61044	3.28969		#REF!
4.14754	1.49876		#REF!
3.20001	2.91257
1.87531	1.59946
1.53323	2.80966
5.66039	3.82376
2.61145	2.93097
5.98962	3.78205
1.66434	3.92129
4.1775	1.60586
3.12963	1.78265
3.71882	5.17928
5.59265	1.58731
3.26635	1.44547
4.13498	3.77634
3.05037	2.47992
1.47786	3.26848
4.208	3.34693
1.93932	1.3915
1.77494	3.86811
5.14749	2.89474
4.12191	1.64298
3.18179	2.87523
3.63244	5.19577
5.67717	5.26038
2.0452	2.74818
1.65579	3.10533
1.93791	2.93922
1.74486	4.26735
1.66466	3.83587
5.12324	2.81364
1.63414	4.66622
4.26659	2.83188
3.76684	3.31523
5.12103	2.79939
3.27323	2.39625
1.42576	2.82278
1.53683	1.79023
6.06847	3.01367
5.0696	2.80388
1.4492	4.24266
1.67855	3.80833
4.59554	1.49824
1.58406	1.75364
1.34915	3.34627
4.65506	4.69039
1.68303	1.50246
5.0781	3.88298
1.49605	1.36259
1.69293	3.28791
3.23588	3.87156
1.42753	1.30068
6.08478	1.71394
3.04174	2.75097
6.14306	1.44452
3.26118	3.3824
3.05781	2.84281
1.9615	1.55873
3.61105	2.92375
3.13273	1.40826
1.70774	4.66356
4.20468	1.31427
1.37243	3.39193
1.60448	5.52666
1.32363	3.27515
1.48441	3.89378
1.65395	1.82761
4.23528	4.20855
1.85147	4.77831
5.13344	4.6601
3.64483	4.60679
3.23474	1.61062
3.67788	1.52275
3.11539	1.44765
1.35226	4.22288
5.25062	1.73859
3.05874	4.74037
1.64165	3.36664
1.60646	1.77894
1.19558	3.80382
1.66889	3.90295
4.22338	4.24139
1.56477	1.37367
1.59076	1.11646
1.88351	4.2051
1.4566	2.88483
4.60774	1.63986
3.26351	1.7705
4.22369	5.58111
1.62823	4.7311
1.81556	4.65702
1.77752	2.87076
1.33931	1.5214
4.24029	3.77872
3.05313	3.3748
5.07875	1.60157
3.74054	3.40091
1.88968	3.33607
1.52063	1.74094
3.68479	1.69863
2.95535	4.29156
4.23542	2.81481
1.53976	4.19474
3.74536	3.68708
5.65191	3.80671
4.25485	2.92556
4.61507	1.79896
4.6271	1.71584
1.43294	5.19579
5.64528	3.08931
1.63025	5.46734
1.81747	1.6076
5.21403	3.82389
3.68255	2.76051
5.6924	3.41319
4.16624	5.22222
1.6078	3.82701
1.8526	2.8114
1.21177	2.82614
3.22219	1.80373
1.401	3.85656
1.73081	4.18792
5.56459	1.87305
1.78859	3.18203
5.08799	3.33861
4.66649	3.77585
6.0987	2.83767
1.53598	3.76173
1.58073	3.26226
4.59762	3.33252
3.64528	4.74528
5.13586	1.69263
4.5879	1.52571
1.61306	1.36685
1.49681	2.65961
3.75124	1.44088
1.94737	1.63497
3.18496	1.54882
5.77866	3.3621
3.73638	4.27642
6.15035	2.86266
4.2421	1.58599
4.16184	1.71189
1.41351	4.712
6.09908	3.75537
3.25814	1.35121
1.74081	1.3334
6.10993	5.50173
6.10213	4.6059
1.6404	5.56015
4.22944	4.22995
3.28791	1.6704
4.65832	1.34717
1.80234	1.69801
4.14176	1.18307
1.50115	1.50387
2.00818	1.58426
4.62635	5.55644
1.58055	4.18002
1.54638	2.77562
4.31302	5.60162
3.64557	2.94525
3.65577	3.31347
1.84956	2.75973
3.10398	1.65687
3.14452	3.31319
5.15902	2.68751
1.69675	2.89445
1.85815	1.64777
4.10797	5.1458
1.86444	1.48937
4.20035	4.13639
3.30718	1.57856
1.55592	3.8991
3.2785	1.49934
5.58335	1.15529
3.3427	1.66936
1.65735	3.82706
1.43275	1.68671
5.0611	3.37084
1.6885	3.31112
1.45227	2.87087
1.73052	3.32008
6.13342	2.76018
4.65264	4.31694
1.58683	1.64046
4.3373	2.7512
1.31183	1.73216
3.64174	1.23251
1.49724	1.28315
1.74189	1.62175
3.29923	3.83223
3.59372	1.52018
1.59652	5.47258
4.25351	1.46433
5.64709	1.83817
3.74871	1.38049
3.36539	3.14523
1.68094	4.29284
3.74891	4.72651
1.63846	2.7955
1.72345	3.87137
3.07271	0.846041
5.51878	5.49014
1.67865	1.81379
1.35349	1.71677
5.15314	1.54853
1.59157	3.17423
4.65511	2.74136
5.11753	4.71189
1.28285	3.34518
1.68084	1.81082
4.633	4.73596
1.95703	2.85155
3.25948	1.37244
5.0882	2.65367
4.7353	2.5419
4.22435	3.81304
3.64571	4.14602
4.21231	5.48764
1.55714	4.21049
5.18474	1.83204
6.07065	2.38038
4.22223	0.956766
3.14489	3.34718
1.80077	4.24306
5.06663	4.27292
3.61095	1.61397
4.20879	4.1985
4.21317	1.66087
5.62915	1.72304
1.73327	5.11095
5.14455	3.23267
1.6229	2.6482
4.13074	3.24097
1.38789	3.80653
6.05137	1.60696
1.53739	1.48486
5.11094	1.45625
1.81354	3.29646
6.12746	1.30877
1.72237	5.43769
3.65263	5.45398
3.181	5.21992
5.21307	1.71404
3.25745	5.50456
1.84044	2.81516
4.2601	4.68133
1.84682	5.27024
5.65028	5.20417
5.60772	5.59184
3.7369	5.11048
1.83896	1.33882
3.28096	1.4195
1.78247	3.74723
5.65983	4.24875
1.81282	3.31165
1.79921	4.29935
2.13256	1.48999
1.71904	1.51515
1.66039	3.38151
1.59035	1.73666
1.48449	2.75885
3.67266	3.87289
1.6477	3.79898
4.19145	1.56047
1.59862	2.84342
3.30702	1.50891
1.56109	2.53102
6.20949	1.53448
4.67889	2.81462
1.66365	5.56036
4.23063	1.19302
4.24205	4.65026
4.61653	3.81649
6.10074	1.23229
3.63777	1.77947
1.66831	4.30628
3.6951	5.5609
5.17174	1.39738
3.33828	1.53115
1.63102	5.41099
1.61266	3.35792
1.47462	4.75324
4.21046	5.0759
1.65191	1.86663
3.62265	2.74681
1.65938	2.8698
6.09812	4.71533
5.66851	1.56926
5.58586	1.76632
3.0833	3.84907
5.26449	5.15201
5.57174	2.55307
3.61931	1.75871
3.65172	3.77492
5.61427	2.87979
3.69601	1.57349
1.73284	2.82224
5.67093	5.1559
1.69613	3.06324
3.655	1.56171
1.85161	1.47255
1.48939	2.5089
1.76048	3.8871
1.79665	4.74151
5.16662	1.67583
3.75244	1.80218
1.78448	1.61098
3.74967	4.2963
1.6359	1.65167
1.90588	1.52937
1.79268	3.2932
3.0429	1.2975
1.37675	4.00971
4.60959	1.6556
6.07676	3.25801
1.78193	1.55958
4.72309	3.89613
5.5981	4.2011
3.68737	3.37176
3.66482	1.65131
4.62082	1.46316
3.31819	2.82966
1.47698	2.03164
1.67824	1.57203
1.57661	2.75435
1.5191	4.30727
3.17829	5.1024
3.65655	1.7676
1.69006	1.35784
4.27667	5.51717
1.69092	3.18354
1.74655	1.53263
5.13102	1.40137
3.1329	1.77999
1.66286	4.2448
5.14522	3.83062
6.12733	1.71638
1.67667	2.83554
3.71902	4.70626
1.35721	4.27879
5.19794	4.16728
1.55964	5.22445
1.61745	3.81225
3.56696	3.34727
1.77997	3.31157
1.18564	3.88738
1.63541	5.4662
1.5086	1.55743
1.83454	5.58442
1.64636	3.90574
6.13796	4.23223
1.76493	2.99677
6.12644	2.67877
3.25221	2.87438
1.71694	5.14581
1.60158	4.26274
4.17064	1.77616
4.23649	4.71825
1.51724	3.35917
1.76533	3.80674
3.33352	3.87887
3.77821	5.10966
4.25987	5.26607
3.768	3.86648
1.89151	4.22722
1.47711	3.71187
3.22396	1.82538
1.82284	1.74803
3.69072	2.621
5.1364	3.81406
4.729	2.45824
1.72007	1.57932
3.26546	5.57694
1.72263	1.31788
1.7598	1.6132
3.78981	5.56345
1.75194	1.92929
1.56352	3.27028
3.15024	2.96381
1.58655	3.32285
4.66502	2.86027
3.25443	1.71861
4.08475	3.90799
1.69308	1.3643
3.22476	3.21468
4.25408	5.24784
2.91688	1.37791
3.65032	2.889
4.58195	1.34446
5.082	1.7005
6.12368	2.78049
1.5313	3.76426
1.80109	3.19672
3.71302	2.13484
6.02348	1.5959
5.67691	1.5141
1.73076	1.43884
3.76221	1.49335
4.19106	3.34112
3.6786	1.53779
1.72031	3.82967
4.71718	3.29669
1.8761	3.85537
1.83493	1.62324
1.86522	1.54884
3.77304	4.1788
3.24987	1.88542
3.27722	3.8269
3.2438	3.87525
1.89994	3.34428
1.82167	1.46835
3.29677	3.3302
1.52895	3.83689
4.56485	4.75707
3.63681	2.92927
5.63386	5.53282
3.70844	1.48504
1.63019	4.24503
3.31238	1.54244
2.02403	1.62846
1.74391	3.82324
3.64709	5.12095
5.69393	1.63405
4.62165	4.2437
5.68039	4.31941
4.60868	4.7866
3.68112	3.35789
1.75219	1.66598
6.06891	3.77905
4.22563	5.17035
3.25906	2.68689
1.73137	3.3961
5.05964	3.33946
1.68531	5.18624
1.8689	3.34297
4.64897	1.83777
4.18153	2.79728
5.14202	1.67185
1.76768	3.39984
1.64809	1.86549
3.13472	1.49412
3.56873	4.65728
5.08636	4.74523
1.65614	1.66179
6.14469	1.6275
1.7476	5.34588
3.19115	3.26837
1.83466	3.29672
3.73818	3.23945
3.68473	2.50127
4.62654	1.42019
1.48133	3.36019
1.83263	5.14256
6.122	5.51043
1.86432	1.78214
3.29879	1.7958
1.83107	3.80142
4.18722	1.71034
1.65253	2.76669
1.63642	1.28756
3.66123	5.5587
1.54372	1.31282
1.56012	4.19033
3.2724	4.09848
3.15865	5.23219
5.62858	1.75219
4.26061	3.2542
4.24208	5.1848
3.68007	3.34943
1.59394	4.24988
4.56557	2.94665
1.64262	1.50497
1.73317	1.64728
3.28362	2.87432
1.43826	1.67271
6.07647	1.26838
5.69595	2.9203
3.75204	3.26476
3.25597	1.718
1.9357	3.88767
1.68334	1.774
1.96005	1.79162
3.21049	3.18731
1.24417	2.8841
3.87554	1.63002
4.2252	3.91018
5.07083	5.56995
5.60655	1.60519
6.11756	3.33908
3.28638	1.50685
1.57078	1.85491
6.08628	1.53834
1.65928	3.21639
3.11702	1.73467
1.91671	1.1127
3.30991	1.70101
4.17424	1.34952
1.64416	2.84986
1.7665	3.89975
1.99705	2.66575
1.67078	1.53768
5.62381	1.70272
1.92723	1.7625
1.92181	3.19387
3.73736	2.97027
4.22019	1.53774
3.25849	1.80588
1.68505	4.66183
5.0923	3.90289
1.59796	1.57149
1.5984	1.78572
5.12722	2.86746
3.03246	3.29641
2.08721	1.75511
1.11897	3.0699
1.68879	1.5633
4.20575	3.81905
4.5947	2.80217
3.65705	2.96936
1.18073	1.85845
6.06255	3.82723
3.76471	3.31598
3.15436	2.80483
1.36628	5.08627
4.61988	1.61421
5.18939	2.78017
1.9142	2.96612
1.73898	1.92197
1.70265	3.10463
3.10407	4.31372
1.62896	5.55121
1.80681	5.17639
3.77469	4.76101
4.27148	1.59286
1.36357	3.3594
5.58449	1.62589
4.62011	4.63374
5.14165	1.2894
4.56658	2.84245
1.83687	1.58301
1.39417	4.67669
1.93745	3.52459
1.92419	2.43337
3.22813	4.6779
3.21856	2.88985
3.16537	5.46399
1.89989	3.84206
3.24031	1.62655
3.24691	2.99722
4.25637	3.84407
1.99789	2.60609
1.77722	3.25327
1.78053	4.27715
3.19012	4.67258
4.17712	1.54653
4.64376	1.71623
1.49297	3.3631
1.89366	3.1903
1.58138	1.46524
3.75004	3.76808
1.3145	5.18648
6.06505	3.80051
4.2086	3.29822
4.2501	1.49985
1.87085	1.82203
5.23309	1.76525
3.59295	1.68516
3.6424	3.29601
3.23373	3.2992
1.48045	3.33647
4.23971	2.81522
3.7091	2.79274
1.73608	2.78555
6.13721	3.85482
3.75386	2.76802
3.70821	3.2663
1.51821	1.87902
1.79455	1.66867
1.41133	3.76387
5.13243	2.90168
5.61412	1.78456
1.72727	3.88109
4.25539	4.20976
3.86638	3.37027
1.53698	5.1617
3.25637	2.43667
1.79393	4.1535
3.68199	3.27916
1.67268	1.38756
3.29188	2.79988
1.3578	1.85057
3.29065	3.37166
3.75111	3.42091
4.626	4.22469
1.72138	3.28079
1.82751	5.50997
1.83145	1.67365
3.74785	3.87473
1.75974	4.67588
1.72597	2.79351
1.48881	1.37698
1.13805	1.92019
4.62365	1.54555
4.60418	4.25038
4.51756	3.79131
1.51235	2.96278
1.61546	4.19704
6.04289	1.64007
5.12085	4.25962
3.26311	1.69277
1.80035	4.59179
4.21672	2.75142
3.28696	3.31579
1.8569	4.73296
5.10557	2.79125
3.05123	3.1501
5.79453	1.58145
3.72138	1.72365
6.1425	2.93396
4.16056	3.73386
6.11235	1.77628
1.41047	3.31057
1.58432	3.35522
3.74929	1.29541
4.68683	1.74398
1.77119	1.7103
3.78707	2.75769
1.76407	1.81142
3.7226	3.86117
1.25899	1.70737
5.16953	3.27249
4.35934	1.51954
4.5969	3.28876
1.77549	1.51468
1.33303	4.26403
3.20424	1.25434
6.02802	2.89625
3.06768	2.91532
1.66583	5.22504
3.31909	1.37986
1.73181	4.19971
5.56123	1.82359
1.72597	1.75818
3.74741	2.91631
5.63747	2.90629
1.23506	1.56059
1.75494	2.38947
1.67361	6.08018
4.67093	5.52639
4.95774	4.23535
3.25466	4.20525
4.68121	5.18992
5.63505	1.74267
5.58908	1.78261
4.17214	1.17376
4.13338	5.53744
4.64476	4.55883
1.80217	3.82989
5.69995	3.27713
4.24722	4.69971
3.26006	5.20302
1.37339	2.9432
3.64398	1.57431
3.26867	1.87888
3.1958	2.82131
1.60365	4.25977
1.74701	1.50847
1.80596	2.83997
3.2919	3.82609
4.57549	1.70053
3.31132	1.56586
6.13154	1.41377
3.60471	5.46648
6.04874	3.18901
1.6844	1.61858
3.66261	5.16737
5.14753	1.79668
3.71421	4.70791
3.21971	1.55335
5.55566	3.38379
3.72	3.83657
4.65975	2.89518
4.67605	1.59381
5.61973	3.78583
1.64701	1.79076
4.68515	1.01848
3.6344	3.08435
5.67112	3.85452
4.60791	2.80625
1.35896	4.26104
3.76392	1.89594
5.10558	4.17875
3.33224	4.66374
1.74207	1.70713
3.70252	1.65801
4.21289	3.20934
1.35689	3.81257
3.11571	2.55501
4.20868	3.32371
5.1413	1.65005
3.25772	5.59832
4.63821	5.19793
5.09873	2.95852
3.66672	1.42176
1.95202	4.7639
3.68238	1.64448
1.69653	1.82275
3.25447	1.51856
5.61111	2.84304
1.69388	1.71337
4.67411	3.7505
1.82553	1.59979
1.79715	1.74926
6.04903	2.76434
3.75477	3.88339
4.66756	1.25424
5.66789	5.16305
4.59546	4.21419
1.53596	4.30595
1.24991	2.68916
1.91982	3.92157
4.21993	5.22329
4.17093	4.7159
5.09944	4.2476
1.58772	1.3707
3.1738	1.47753
1.71571	1.95866
6.14172	5.23498
6.05938	1.66677
5.57762	2.85477
3.22773	2.81819
1.9575	2.86514
4.25031	1.72589
3.19662	1.93869
4.68723	1.6369
4.23819	2.75298
4.18518	1.80868
1.86586	2.76353
6.07759	3.86492
5.66815	4.66116
1.44044	2.78583
5.56284	1.34553
5.02703	1.48897
4.67581	4.23545
3.78326	3.22736
3.25249	1.68787
1.51383	5.52125
1.7657	3.39163
1.6972	2.7593
5.61329	1.7203
5.07838	5.52948
1.63939	3.91857
6.07186	4.23552
1.97012	3.85552
5.08434	1.66699
1.43203	4.33445
6.10381	3.28154
3.1929	5.15176
3.19693	3.36612
3.76793	2.85578
1.60169	1.74861
1.78826	3.35594
1.57051	1.86974
1.72547	3.34669
6.13167	3.3439
3.12187	3.30706
1.70233	5.14351
1.23845	1.65209
1.30515	4.66158
1.8244	1.64243
5.23625	4.65966
5.08059	2.6867
1.48658	4.86591
1.92554	1.29462
3.65086	5.53342
1.53936	5.21816
1.63444	1.71656
1.67668	5.4902
1.61602	3.84381
1.50591	3.50562
3.73053	1.55316
4.13274	2.92183
5.02348	1.86917
5.48788	4.23386
5.05005	3.34825
3.67217	4.62269
6.14513	1.86891
5.15868	4.192
1.88018	2.80817
1.71768	1.2547
3.96458	3.3696
1.53336	4.24724
3.1528	1.56169
1.84323	1.87611
4.53501	1.35974
1.49834	3.14365
5.03205	1.70219
1.83013	2.85312
3.04748	1.39782
3.2727	1.73525
4.12206	3.15655
1.13208	1.44044
3.22433	3.22496
3.2273	4.25956
3.75928	2.52564
1.55975	1.4123
5.11388	1.55002
4.22594	5.51995
5.06032	4.74624
6.1067	2.44806
3.19299	1.95551
1.40762	5.58179
1.59909	2.8761
6.13986	1.69242
3.73781	2.87848
3.28533	5.18153
3.1436	2.52887
5.57022	3.86808
5.12917	3.88367
1.77224	3.2028
1.4187	5.60971
1.94229	1.37193
3.74091	4.68171
2.01955	1.80717
4.61529	1.77237
1.89474	1.60282
4.13659	1.34607
6.13341	3.22805
1.53678	2.64005
5.13667	5.47744
1.9231	4.30502
4.19144	1.57231
6.12241	1.25315
5.08989	2.88303
2.96363	5.50875
3.67631	2.84873
1.94303	1.23252
3.58992	4.02677
3.74215	1.59987
3.93045	2.60052
3.2367	4.74672
5.15544	5.16372
1.3359	1.34812
1.05224	1.54888
1.81717	1.86721
5.07155	1.92169
4.53993	4.66894
4.59291	5.20651
1.77239	4.29295
3.08191	4.67926
3.16833	5.24803
1.71875	3.22967
1.91038	2.4517
4.67692	4.27852
6.00687	2.76948
3.26271	5.15452
1.43192	5.15737
4.22491	5.61786
4.63664	3.88972
1.59691	3.83676
3.13463	4.28105
1.57991	1.78809
1.71333	2.90101
5.12682	1.85479
1.73903	3.29208
1.55634	2.73633
5.08038	2.85457
3.24233	1.55827
5.57063	5.60379
3.31843	1.77133
3.1277	1.77195
3.24825	4.21862
5.13205	2.7294
1.61486	2.82713
4.1745	3.7727
1.51025	3.3079
1.44892	5.54739
5.59117	1.68325
1.8937	4.24078
1.65945	3.30757
3.72275	5.15186
6.11688	4.17317
5.65011	1.63253
5.65947	3.31194
4.20125	3.74292
4.15979	4.25235
4.17267	1.79046
4.67815	2.92998
1.71576	1.57095
4.27932	2.90577
2.02491	3.38845
2.05751	4.21649
5.14662	1.38028
3.19716	2.80941
6.07446	3.81297
1.81906	1.96598
4.54972	4.73387
5.56158	2.97957
1.51698	3.29121
1.51172	1.89143
1.6328	3.39835
1.84098	1.7628
4.16635	2.92354
3.64246	5.17996
3.74432	1.91023
5.16287	1.33302
1.64854	1.43357
6.08588	5.09293
3.7499	5.54939
1.47364	4.22508
1.80149	5.61054
1.71106	4.22619
1.84803	1.54956
1.5956	5.1172
3.78003	1.59034
4.55295	1.6927
4.10004	3.86817
1.68032	3.78805
5.13322	1.53182
6.10763	2.93889
5.16886	4.78588
1.68279	1.85745
1.82554	3.21479
5.16668	3.71982
1.45277	5.50924
4.60693	5.15025
1.45257	4.41586
5.07321	3.40256
4.65105	2.49597
3.20151	2.84314
1.77009	5.55177
5.61853	1.55718
1.74437	3.86366
1.84253	2.82778
1.812	4.64177
4.59924	2.56642
4.57286	3.82409
4.61632	1.67246
1.60381	5.55688
5.63806	3.37351
3.26333	1.44312
1.86285	5.20618
1.73302	4.68291
5.64303	4.27151
4.63874	2.46647
4.65568	3.38423
1.66195	1.55119
1.48886	1.57665
3.6344	1.52489
1.67088	4.7618
5.16807	1.52569
5.13707	5.58143
5.61137	1.63372
1.88271	2.7266
1.14753	1.47576
1.57705	4.30144
1.75955	4.70616
4.25667	4.76635
4.19461	2.79498
1.65421	2.85974
5.65074	5.54018
3.58941	2.44717
3.66057	2.8492
1.69791	5.56636
5.61435	1.82831
4.58905	1.47707
1.69559	1.38547
1.70436	1.59442
5.64213	3.32596
6.08999	2.75592
5.66386	1.78296
1.56812	3.82044
1.6812	1.47591
3.2789	1.61446
1.48398	1.57932
1.77146	4.68605
5.66173	1.57662
5.64343	1.80091
5.6029	3.29753
6.06931	1.61798
3.6352	1.69035
3.22137	1.68425
1.78516	1.62744
1.44326	4.78324
5.61104	1.54008
1.66165	3.80989
4.12572	4.6692
3.3312	2.6052
4.22002	4.32929
3.73066	4.71217
4.21283	3.29271
1.94642	5.52157
1.48044	2.74381
3.20893	1.56676
5.11678	1.78836
1.55835	4.6231
3.24652	3.18118
3.20786	1.67345
5.18765	1.80988
5.64722	2.857
1.81995	1.70806
1.87493	4.20005
3.2743	1.52868
3.26279	4.65715
1.82325	1.75625
3.74511	2.7546
5.1538	5.51174
4.14635	2.87532
5.73913	3.84135
1.8482	5.54405
1.82935	5.46359
1.65267	1.45744
4.24965	2.80462
5.65952	2.8515
1.95258	3.81156
1.60294	3.24209
4.20813	1.39718
1.83468	4.74203
4.65581	3.2333
5.6866	3.73453
4.65394	3.2284
4.69279	4.29661
6.06375	4.70291
3.75818	2.68603
2.95501	2.83566
1.35334	5.50346
3.22761	3.7448
1.33953	1.42616
5.67468	1.68028
1.85873	5.5741
1.90688	3.35676
3.75447	4.28673
6.11574	2.77192
4.58717	2.84818
5.09231	4.79242
1.68649	5.19708
5.16081	3.2371
1.77469	2.71876
5.66289	1.33796
6.07992	1.23544
3.28258	1.5917
6.08573	3.35186
3.65025	1.87681
1.61815	4.73046
5.57117	4.24576
5.13261	5.48983
1.86474	5.05378
6.03776	1.65821
3.76379	3.85207
1.68962	4.57387
3.77322	1.65659
1.8238	3.85503
1.77091	2.57141
1.99459	4.70945
1.5757	1.69083
3.76923	5.50748
1.81507	3.85241
1.43853	4.74159
4.22346	1.83764
3.26808	3.27687
4.18959	2.53099
3.66167	3.33086
1.18182	2.96947
1.6395	1.30057
5.08117	0.810528
3.7623	1.6861
1.60165	2.80509
1.88119	3.35046
3.6212	4.28921
4.20516	4.69983
1.94467	4.09242
4.5728	4.19049
3.12185	4.28484
1.48785	1.77524
1.88471	2.79203
3.60839	5.52945
3.07846	4.24734
6.1087	1.62767
5.12371	1.71378
4.26285	5.45546
1.93514	2.82445
5.64877	1.60612
6.09728	3.87966
4.57382	3.27318
1.98444	4.24946
1.50591	1.83465
1.64108	5.08566
6.12587	2.77846
1.81984	1.58166
6.11831	1.68966
1.74353	4.69023
1.73372	5.52629
6.12976	4.69751
1.77424	1.60276
3.25877	1.44986
1.45628	3.10526
1.8924	2.88796
4.13168	5.14068
3.23525	2.76909
1.79162	2.72514
5.57757	2.91132
1.46193	1.73149
4.19365	3.89191
1.49579	1.49489
5.66241	1.42152
5.59956	5.20951
4.2101	1.82039
1.64348	1.70519
1.52454	3.82013
1.76711	4.12816
5.66577	3.81324
5.14467	4.3074
6.06413	1.74967
3.28201	3.39717
2.94509	3.76641
1.42689	1.86948
1.70621	1.60688
6.08074	3.1561
6.12307	2.8349
3.29564	5.61035
3.89843	1.72065
4.26979	4.19469
5.0598	5.11309
4.19137	5.16981
3.59205	5.45948
1.65448	2.77759
4.24553	1.61067
1.56571	1.7608
3.76593	1.75946
1.82415	1.58122
1.80486	4.29502
1.80346	3.8401
1.76026	3.30372
5.13844	3.34386
1.8758	1.65227
1.82971	1.6224
5.12551	1.92436
3.24767	1.81307
3.06599	1.74011
1.47473	1.60419
6.14831	4.18332
5.15509	3.19939
1.35869	2.95622
1.84765	4.21073
3.18151	2.57816
1.45918	3.79479
4.62035	1.60609
1.7037	5.54898
1.12221	4.72821
1.50593	1.62598
1.05883	2.86318
1.75601	1.79396
3.23208	5.25756
3.06673	3.85934
1.54463	1.62301
1.78486	4.27831
3.60192	3.29978
3.15117	3.91206
1.89793	1.31555
5.68283	2.88786
1.73916	2.97493
4.65194	1.7134
1.64676	5.23959
3.6976	1.43334
3.18581	2.87254
1.90816	1.65119
1.84063	1.80742
1.71387	3.30334
3.75519	4.21869
1.6787	4.25134
1.75691	1.66028
1.63038	3.71807
1.62815	2.84939
5.54536	1.77056
4.61191	1.61629
3.67424	5.1135
1.79018	4.27111
1.60234	2.84515
3.62562	3.84977
6.12715	1.45112
5.62393	1.43161
3.70259	5.59213
4.13535	3.8574
3.70448	3.36453
3.69875	3.184
2.0101	1.61816
3.34013	4.72912
4.20137	5.25516
3.79716	4.18887
3.10921	3.26846
5.06017	1.39305
1.46001	1.63116
6.09907	1.82626
3.17405	5.2161
1.80515	1.15088
6.12563	3.78717
2.0363	3.25852
6.11222	3.32077
5.58691	1.31613
1.25595	5.18708
1.75237	3.88929
4.20155	4.21618
6.12389	3.75321
3.23189	1.80833
1.80604	1.48642
3.21047	2.46062
4.60058	5.22201
3.7931	5.5361
5.7042	1.435
4.12963	1.645
1.73707	2.75556
4.63303	2.8354
4.65802	1.43061
5.10665	1.42099
1.15774	5.24638
3.76883	5.55326
3.20463	2.77101
1.58711	3.76067
3.17467	3.2881
1.34029	4.74633
6.06657	5.12684
1.68126	2.78149
3.26876	2.9566
5.13192	1.53491
1.80277	1.79276
5.04342	5.15171
1.96097	1.76263
5.60884	3.77272
1.63832	5.61673
4.5645	4.62761
5.09429	4.21801
3.73899	2.9501
1.72589	5.53682
3.64172	1.80035
5.06476	3.69382
6.11501	1.55975
3.6276	4.70418
1.67303	2.7583
1.52926	1.78764
1.75636	4.71049
2.91942	1.54838
6.055	2.7253
3.75819	4.65601
1.68955	5.25167
1.79432	3.0012
1.90045	3.82053
3.18687	4.75433
1.57529	4.25478
3.16496	4.29201
3.09476	5.63027
5.06585	5.26618
1.34802	1.63335
1.5539	2.38894
3.28323	1.93422
4.69053	2.76364
4.26127	2.9229
1.82424	1.52741
1.83327	4.24719
3.2952	4.73338
1.66242	3.87758
1.64515	3.93598
1.84573	1.69003
3.20035	1.88616
1.79051	1.71915
5.11423	3.86567
3.22736	1.79472
1.7209	1.60876
3.77552	3.86789
4.30066	1.86668
1.8871	4.25801
1.41674	3.19475
1.54126	5.52935
1.93289	3.90095
3.27118	3.32059
1.53302	2.77567
6.03056	1.73879
1.34963	2.84414
3.27689	1.45556
1.44739	1.84872
3.75886	1.57285
1.3119	3.29678
3.22913	4.25133
5.59022	5.13097
1.74231	5.25798
3.21483	4.71998
3.6812	1.68814
1.70869	1.97924
1.80563	4.73704
4.61552	4.66356
5.15014	1.75143
3.36951	5.23662
5.6529	2.7805
4.78606	3.17113
5.60926	5.57876
1.8578	3.37743
1.63373	1.65107
3.23943	5.17342
1.6276	4.71703
3.1039	1.72796
4.1876	5.57295
5.65208	4.62008
4.66059	1.62383
3.29044	3.35042
5.62191	1.80509
5.5529	1.59978
6.06808	2.82272
3.67049	5.24559
5.15062	1.64048
3.86595	5.55506
5.65821	1.30446
1.68405	1.72647
5.10123	4.25901
6.09515	1.6731
1.66943	2.9686
4.66418	4.75279
1.72552	3.82016
3.06438	3.22022
1.89996	3.33043
3.64315	1.16069
1.74655	1.73182
1.75711	4.7424
1.85467	1.86973
5.66537	1.7184
3.76493	3.86803
1.53674	2.82406
3.69002	3.38494
4.16442	3.85163
1.84436	1.9463
4.6628	4.24208
1.66894	3.6631
3.07846	5.4716
4.83303	2.84063
1.70445	1.66737
3.73932	1.85317
5.06944	3.27016
5.07625	2.85391
1.84308	5.59933
1.5312	3.16682
3.20189	2.98501
1.65314	3.96013
3.74722	2.71958
3.76636	3.20836
1.62064	2.1018
4.59565	5.14564
4.10023	4.28149
4.62893	1.34708
6.06933	1.49958
2.00358	1.49994
1.50271	5.23294
4.27204	1.96117
1.49552	1.82081
3.24099	1.85252
4.62987	4.72732
1.74353	1.7892
4.20158	5.49189
1.56986	2.85956
5.05837	5.56824
3.75669	1.55922
5.04364	1.82655
1.5568	3.81543
1.80653	2.90865
5.54167	3.23214
6.11341	3.26398
3.24024	4.27608
5.69511	1.56792
1.78548	5.23359
1.63111	2.76659
3.76556	1.51811
1.58784	3.86378
1.34387	1.6487
1.71155	5.23135
4.10187	5.25081
5.6758	4.31028
3.64556	3.86175
3.29746	1.35011
1.81564	3.20165
1.7715	1.75605
3.73194	1.66302
1.68118	5.61111
5.5776	2.95609
1.77424	2.9014
6.02733	1.8816
1.91627	1.26871
5.55263	1.69546
4.64998	5.60911
6.10162	4.6373
3.29909	2.7512
5.60026	4.7834
1.9203	5.51362
6.11144	4.69841
4.21108	2.72652
6.02518	4.69377
3.26677	3.28961
4.69342	1.79301
3.71094	1.25684
1.38489	1.76892
1.99822	4.24608
3.26513	1.62549
[truncated: 13,223 more rows]

## Sheet: Supplementary Fig. 11a
neutrophil	lymphocyte
51.6506	34.1169
52.7069	39.5038
40.3488	41.7219
61.2625	114.286
57.3544	55.9813
49.5381	72.8813
42.0388	32.0044
25.7725	26.0894
52.1788	62.0019
58.5163	26.195
57.6713	21.125
40.3488	36.7575
36.9688	92.5275
63.7975	28.4131
52.9181	51.8619
47.0031	36.1238
47.7425	38.9756
48.9044	16.6888
60.2063	12.3581
59.7838	50.2775
47.4256	21.97
17.6394	12.1469
71.2969	19.0125
8.66125	54.6081
46.6863	37.6025
49.5381	40.56
47.5313	37.18
47.5313	33.1663
48.6931	32.2156
37.0744	43.3063
47.2144	55.9813
42.8838	42.9894
40.6656	55.77
16.5831	31.5819
48.3763	47.4256
44.0456	49.4325
45.5244	32.7438
53.5519	3.38
42.9894	11.5131
53.1294	35.1731
22.4981	34.3281
46.0525	38.4475
78.6906	73.9375
46.3694	35.8069
82.4931	34.4338
41.8275	34.0113
34.5394	37.6025
73.9375	40.9825
58.4106	59.3613
41.8275	33.2719
12.5694	33.5888
58.0938	34.3281
30.7369	30.5256
42.25	31.0538
43.5175	43.5175
46.0525	28.9413
37.0744	31.1594
11.83	31.3706
27.5681	38.1306
37.9194	32.7438
64.22	3.38
92.95	51.9675
62.9525	39.5038
50.3831	61.4738
69.6069	33.1663
48.6931	35.7013
29.7863	51.545
10.985	35.5956
51.0169	34.1169
58.9388	69.1844
79.9581	54.7138
50.1719	21.6531
51.9675	33.1663
69.7125	36.7575
59.0444	41.0881
42.0388	51.8619
32.955	31.5819
48.6931	47.1088
25.9838	70.0294
42.3556	36.335
54.5025	39.9263
45.3131	31.4763
47.9538	49.2213
13.3088	39.5038
47.8481	37.8138
43.2006	35.5956
52.7069	50.5944
33.4831	54.925
52.8125	41.5106
62.8469	37.3913
64.6425	41.2994
28.5188	30.42
51.7563	47.32
51.545	47.6369
31.4763	33.2719
40.8769	27.9906
44.8906	34.4338
51.2281	35.3844
49.4325	35.5956
52.8125	44.6794
48.0594	59.0444
49.855	38.87
58.9388	42.0388
58.0938	44.9963
45.1019	40.6656
49.01	26.0894
46.3694	32.2156
44.9963	33.5888
20.9138	49.3269
35.2788	30.7369
50.3831	43.4119
49.5381	47.8481
39.9263	56.5094
33.3775	58.5163
33.2719	37.2856
58.4106	53.235
45.9469	50.1719
25.5613	34.4338
53.7631	33.4831
46.2638	41.9331
50.7	35.9125
54.925	45.4188
49.4325	33.8
45.3131	27.3569
49.7494	41.0881
57.2488	33.0606
40.0319	48.7988
51.8619	32.4269
42.9894	32.5325
36.5463	29.0469
54.1856	54.2913
39.9263	34.2225
43.095	28.3075
37.18	40.0319
62.1075	44.5738
50.9113	60.9456
54.2913	45.63
30.3144	38.1306
47.7425	30.1031
48.7988	32.955
45.2075	42.3556
41.9331	35.49
28.0963	30.2088
11.9356	43.8344
50.7	40.8769
55.8756	38.1306
55.77	18.2731
44.0456	57.7769
44.785	42.0388
47.1088	64.7481
31.1594	31.265
57.7769	33.4831
41.1938	31.3706
46.475	36.6519
49.01	74.2544
37.7081	29.7863
36.4406	30.3144
35.2788	31.8988
53.8688	40.8769
23.66	30.5256
63.6919	39.1869
40.56	45.2075
44.0456	53.6575
44.5738	33.1663
55.4531	69.9238
128.651	40.1375
54.5025	44.785
54.6081	48.4819
15.6325	34.8563
21.0194	88.1969
68.445	40.9825
65.4875	50.4888
53.3406	39.8206
52.0731	35.5956
44.9963	37.0744
52.0731	43.5175
50.0663	32.2156
15.4213	45.63
54.08	32.2156
47.4256	31.4763
25.1388	42.3556
56.4038	14.7875
38.4475	49.01
50.5944	61.1569
45.1019	36.9688
56.4038	23.7656
55.3475	45.1019
31.7931	37.4969
45.63	46.6863
37.3913	52.9181
54.7138	29.8919
42.4613	37.2856
76.4725	26.7231
58.9388	47.0031
68.6562	37.8138
32.4269	24.9275
72.2475	42.5669
39.5038	32.6381
80.4863	35.5956
52.9181	35.1731
53.3406	37.0744
32.11	30.5256
49.1156	28.3075
26.4063	36.6519
51.3338	40.8769
56.9319	16.5831
49.5381	46.7919
40.56	52.2844
50.1719	42.7781
36.335	39.0813
50.2775	48.5875
40.3488	31.0538
43.5175	31.4763
51.4394	31.8988
62.0019	39.715
48.4819	35.3844
32.2156	100.133
38.5531	34.8563
57.46	30.8425
47.8481	31.6875
55.2419	53.6575
38.5531	4.43625
42.7781	53.9744
50.4888	52.8125
54.2913	81.0144
43.6231	20.8081
6.76	48.7988
49.2213	32.5325
45.2075	43.2006
53.235	39.3981
50.7	37.7081
47.2144	35.5956
53.3406	50.3831
54.2913	35.3844
57.0375	4.54188
54.7138	35.49
7.49938	42.3556
10.7738	47.1088
57.9881	40.3488
59.5725	37.8138
57.0375	33.9056
70.98	24.3994
55.0306	54.1856
48.4819	36.4406
52.9181	38.2363
23.8713	46.6863
26.5119	48.2706
33.6944	50.4888
54.5025	35.49
52.7069	45.63
47.7425	36.335
49.4325	38.025
72.67	37.9194
46.2638	48.5875
51.4394	49.01
46.3694	80.0638
41.5106	8.0275
53.8688	55.1363
50.7	50.4888
40.4544	35.5956
54.2913	41.2994
68.8675	34.645
49.9606	54.7138
18.3788	41.5106
35.5956	32.955
51.9675	32.0044
45.9469	29.7863
37.2856	32.955
43.095	53.3406
51.1225	35.2788
51.4394	43.94
49.7494	36.4406
45.1019	34.7506
41.8275	26.9344
68.0225	38.1306
46.5806	27.4625
46.2638	27.7794
38.5531	43.4119
102.245	39.2925
102.456	34.9619
56.1925	48.4819
88.0913	42.6725
43.94	34.0113
35.9125	32.5325
117.455	59.5725
27.5681	58.1994
45.3131	33.6944
35.49	3.16875
38.6588	54.6081
51.2281	41.0881
43.2006	33.8
53.1294	50.3831
49.9606	44.1513
51.6506	44.785
65.4875	34.645
57.6713	19.6463
49.2213	77.5288
46.3694	49.9606
19.0125	42.8838
39.9263	38.3419
63.6919	39.1869
60.2063	38.5531
36.8631	49.5381
49.2213	42.8838
33.1663	36.8631
46.8975	78.4794
51.6506	37.9194
43.6231	49.9606
48.3763	37.7081
52.7069	50.9113
54.5025	31.3706
51.4394	46.1581
46.2638	39.2925
39.9263	46.475
56.1925	41.405
33.9056	35.7013
33.5888	13.3088
33.8	37.7081
43.7288	35.9125
48.165	34.3281
53.7631	33.1663
48.2706	48.7988
39.8206	49.855
25.8781	31.8988
26.8288	29.3638
47.7425	54.925
51.0169	43.3063
50.7	43.5175
47.32	24.7163
48.3763	16.5831
30.1031	32.11
53.9744	8.34438
59.5725	24.9275
55.2419	33.1663
54.2913	24.8219
48.4819	31.265
34.9619	53.4463
41.9331	43.095
58.305	62.2131
90.6263	51.9675
55.0306	42.0388
64.0088	31.6875
48.165	36.0181
58.305	44.1513
51.3338	44.3625
44.6794	69.6069
31.8988	38.7644
38.7644	23.1319
83.0213	30.2088
54.8194	46.8975
45.9469	60.2063
67.8113	32.4269
40.9825	38.5531
56.8263	45.1019
85.345	40.56
56.5094	9.08375
43.7288	61.3681
47.32	36.4406
40.56	41.5106
45.3131	43.4119
23.1319	41.1938
38.3419	48.4819
55.2419	43.7288
52.8125	37.0744
60.3119	44.8906
132.348	41.0881
36.2294	29.0469
55.3475	35.2788
42.9894	28.6244
47.8481	50.1719
69.9238	46.0525
54.925	17.4281
35.0675	40.3488
53.6575	39.715
49.7494	39.1869
54.5025	41.2994
49.01	57.2488
70.8744	38.87
44.1513	209.877
45.1019	40.1375
55.2419	46.0525
19.435	36.0181
61.5794	41.8275
46.3694	28.6244
107.104	63.5863
50.0663	37.6025
57.0375	37.4969
20.0688	38.9756
55.4531	59.5725
58.1994	35.5956
32.955	6.02063
46.8975	38.9756
52.2844	40.9825
64.22	30.7369
34.1169	35.7013
55.4531	33.4831
43.4119	34.1169
49.6438	28.4131
38.5531	45.63
57.3544	48.9044
12.7806	44.8906
49.01	30.9481
32.3213	29.4694
37.8138	40.2431
35.3844	28.3075
54.08	33.3775
45.63	25.6669
57.1431	48.7988
67.9169	93.3725
51.9675	33.9056
53.7631	31.7931
50.7	39.715
52.9181	31.4763
48.7988	34.645
43.5175	51.0169
46.6863	4.43625
53.1294	44.4681
46.2638	28.5188
49.5381	32.6381
53.8688	41.0881
61.8963	38.4475
51.3338	39.715
49.6438	52.2844
66.755	42.0388
53.5519	35.49
69.9238	34.645
35.7013	30.7369
50.5944	37.2856
63.1638	29.2581
50.5944	37.0744
50.9113	41.5106
65.6988	20.1744
40.56	36.8631
56.2981	37.18
36.1238	35.5956
45.2075	11.6188
84.6056	56.8263
49.7494	13.2031
59.8894	42.5669
42.5669	32.0044
66.1213	33.6944
55.6644	77.2119
50.0663	3.06313
45.9469	31.265
45.3131	31.4763
24.0825	42.7781
69.29	28.3075
60.5231	37.18
66.8606	59.5725
58.1994	39.0813
46.475	38.1306
36.7575	30.9481
53.5519	35.5956
49.6438	68.2338
54.925	50.5944
63.9031	41.405
16.6888	25.0331
36.8631	55.6644
41.405	53.6575
63.7975	55.4531
56.8263	58.4106
49.01	52.39
67.8113	38.2363
40.7713	39.1869
49.2213	24.6106
45.5244	46.0525
44.0456	38.9756
39.5038	34.3281
39.5038	36.7575
43.6231	35.9125
33.5888	32.7438
36.8631	38.6588
52.4956	34.0113
46.475	36.7575
47.4256	50.2775
12.3581	15.3156
31.0538	53.235
50.0663	36.5463
42.8838	21.2306
49.9606	97.5975
53.7631	45.63
52.2844	36.4406
54.6081	38.5531
57.3544	31.0538
37.4969	36.7575
59.7838	57.2488
38.5531	46.2638
57.6713	39.5038
63.6919	87.3519
46.8975	33.9056
50.4888	34.2225
52.2844	38.3419
53.3406	47.4256
18.59	46.8975
51.2281	84.1831
51.1225	44.3625
59.15	48.4819
57.1431	8.34438
56.0869	17.2169
41.8275	50.3831
43.8344	39.2925
56.4038	41.5106
34.2225	38.6588
47.4256	28.8356
51.3338	32.2156
67.8113	36.5463
60.1006	34.5394
81.4369	32.8494
31.0538	50.7
48.2706	42.3556
68.6562	47.8481
40.7713	35.2788
41.6163	32.955
53.4463	39.6094
27.885	6.02063
36.8631	36.1238
15.9494	38.7644
21.4419	49.6438
53.3406	29.8919
26.9344	60.3119
47.0031	37.2856
53.0238	121.258
54.1856	35.5956
48.7988	29.7863
37.6025	32.11
32.6381	8.13313
29.8919	32.8494
40.2431	76.5781
53.235	33.6944
35.7013	33.4831
45.3131	26.4063
50.3831	28.8356
42.9894	47.6369
50.9113	34.4338
50.3831	38.2363
53.8688	49.01
34.645	51.0169
37.9194	47.32
38.5531	48.7988
43.2006	42.25
58.305	33.5888
47.7425	54.1856
48.9044	42.25
72.0363	37.8138
64.1144	52.1788
55.5588	40.6656
35.49	8.13313
58.0938	44.1513
50.5944	49.01
52.39	49.855
50.9113	54.5025
29.0469	47.32
48.9044	49.6438
52.7069	52.9181
46.0525	29.6806
22.815	40.6656
47.7425	91.5769
49.4325	46.2638
52.1788	36.9688
41.5106	46.5806
50.0663	34.1169
47.7425	63.1638
50.9113	30.6313
46.0525	35.9125
36.2294	32.955
31.6875	29.6806
39.3981	44.1513
41.5106	54.1856
56.7206	63.9031
42.9894	27.3569
82.5988	37.6025
48.9044	26.3006
76.2613	49.6438
56.1925	42.9894
49.2213	28.3075
56.1925	28.9413
52.1788	6.12625
51.0169	59.15
47.8481	42.0388
59.995	26.195
80.275	38.7644
64.7481	30.9481
41.8275	11.9356
51.9675	54.925
49.2213	59.995
55.77	45.8413
56.8263	38.5531
68.7619	65.2763
44.3625	33.1663
57.7769	4.85875
81.8594	32.6381
50.3831	30.9481
16.6888	42.1444
21.2306	43.8344
36.2294	39.2925
25.0331	33.6944
50.3831	43.8344
54.7138	44.8906
46.1581	31.0538
49.2213	27.6738
56.9319	26.5119
46.7919	43.095
47.1088	49.1156
55.8756	44.1513
43.095	38.3419
48.9044	20.8081
60.3119	49.1156
51.6506	32.7438
39.3981	38.9756
73.515	32.5325
51.0169	32.955
45.4188	35.7013
47.0031	25.7725
49.2213	37.7081
28.8356	32.4269
56.4038	30.8425
55.4531	34.3281
50.4888	42.6725
46.475	28.0963
52.0731	54.1856
47.4256	33.6944
23.3431	31.0538
39.3981	49.1156
60.1006	24.505
49.855	39.6094
36.335	43.8344
60.5231	39.715
36.8631	56.9319
49.1156	39.9263
37.3913	24.505
79.5356	46.1581
43.095	51.545
57.2488	29.7863
44.0456	51.9675
62.7413	43.2006
2.74625	42.8838
104.041	56.0869
46.475	47.1088
55.9813	33.0606
57.46	36.9688
17.3225	42.1444
70.6631	33.3775
52.7069	43.94
68.0225	41.9331
24.1881	45.8413
47.9538	42.9894
78.1625	36.335
89.8869	38.5531
27.2513	50.9113
19.8575	33.6944
42.3556	55.6644
51.1225	35.49
48.6931	47.2144
19.5406	49.5381
11.4075	28.4131
43.7288	57.7769
51.1225	40.4544
52.2844	28.9413
32.955	37.2856
36.9688	34.2225
41.6163	31.5819
45.5244	57.0375
34.3281	43.3063
55.0306	42.7781
57.6713	31.5819
38.2363	36.335
49.7494	28.6244
46.0525	31.3706
52.6013	39.2925
44.9963	87.5631
31.1594	39.715
56.1925	54.1856
27.3569	53.0238
46.6863	39.8206
37.0744	5.915
57.5656	37.7081
49.855	67.3888
56.2981	36.335
52.1788	36.6519
26.195	32.11
47.4256	33.9056
70.98	46.475
89.9925	51.3338
51.7563	84.1831
31.265	58.5163
43.7288	45.7356
55.6644	32.3213
45.3131	33.0606
54.08	31.1594
52.2844	32.2156
46.1581	33.9056
47.0031	32.6381
40.2431	4.6475
51.3338	53.3406
58.1994	50.7
43.095	55.4531
49.5381	28.9413
50.3831	53.1294
16.6888	44.2569
43.6231	43.6231
59.8894	28.73
55.3475	16.9
54.925	35.9125
34.5394	37.2856
45.8413	38.3419
58.7275	57.1431
34.8563	42.25
53.5519	31.8988
37.8138	40.2431
83.4438	34.1169
45.8413	54.5025
71.2969	34.5394
134.249	18.2731
93.1613	35.3844
39.6094	37.6025
40.1375	36.8631
39.5038	23.1319
43.2006	37.9194
52.1788	85.0281
57.5656	42.9894
58.9388	51.7563
41.2994	53.1294
44.3625	44.1513
35.5956	32.4269
68.7619	35.9125
7.07688	31.6875
55.8756	36.335
50.9113	51.545
54.5025	43.4119
52.0731	34.2225
13.8369	25.2444
46.3694	37.7081
52.8125	33.1663
53.235	42.1444
46.8975	40.4544
50.1719	57.8825
47.1088	48.165
40.7713	30.1031
51.7563	53.235
46.5806	41.1938
44.5738	30.8425
53.3406	30.2088
55.9813	38.1306
49.3269	40.7713
55.2419	33.0606
40.4544	41.6163
35.3844	38.4475
36.5463	59.6781
44.785	74.6769
102.139	40.2431
42.4613	57.2488
40.56	22.0756
53.4463	39.5038
38.3419	37.3913
49.9606	29.3638
47.2144	42.0388
56.0869	35.1731
55.8756	34.3281
53.0238	39.9263
42.6725	38.4475
49.2213	42.4613
42.5669	62.2131
54.08	37.4969
38.7644	47.2144
45.7356	68.0225
40.4544	38.87
69.3956	35.9125
26.5119	30.1031
45.5244	52.7069
27.9906	47.8481
38.4475	50.2775
19.0125	32.955
45.4188	34.3281
49.7494	36.5463
60.9456	34.7506
28.6244	63.375
75.3106	36.9688
55.4531	58.9388
50.2775	65.4875
45.2075	32.7438
59.15	43.8344
46.0525	39.715
75.3106	45.3131
51.4394	37.7081
72.67	50.9113
49.855	39.3981
27.04	47.7425
49.6438	80.3806
42.4613	34.4338
87.1406	4.225
63.9031	25.9838
54.7138	62.4244
43.4119	35.8069
47.9538	30.3144
30.3144	51.7563
38.3419	35.0675
54.8194	42.25
39.5038	26.9344
51.3338	41.7219
33.5888	8.13313
48.4819	45.2075
53.235	96.2244
50.5944	37.2856
44.8906	40.8769
45.3131	65.8044
52.2844	27.5681
117.561	44.6794
54.925	42.6725
65.5931	54.6081
51.545	34.7506
44.5738	38.025
49.2213	36.5463
38.6588	40.3488
37.0744	53.0238
56.615	50.0663
55.3475	50.9113
69.8181	27.2513
36.2294	53.5519
49.9606	41.8275
34.8563	45.1019
53.6575	46.2638
42.8838	43.5175
53.6575	53.5519
27.2513	42.7781
53.9744	40.1375
37.4969	40.4544
38.1306	31.1594
46.475	39.1869
48.0594	60.7344
37.18	52.6013
52.0731	44.785
28.0963	25.0331
52.0731	21.4419
51.2281	44.5738
48.165	41.6163
48.7988	30.8425
57.3544	32.11
48.0594	33.4831
44.5738	35.3844
50.0663	44.2569
27.2513	36.4406
57.9881	34.2225
66.0156	9.92875
40.1375	44.5738
53.3406	42.5669
65.5931	35.9125
52.6013	41.405
42.4613	47.8481
56.7206	30.8425
49.3269	66.0156
45.63	37.7081
40.4544	40.0319
53.235	31.1594
57.0375	28.3075
41.405	39.9263
30.2088	39.3981
79.0075	32.2156
33.9056	38.9756
48.0594	43.2006
42.8838	42.25
35.8069	30.42
52.39	39.8206
54.7138	14.1538
69.3956	40.3488
61.685	36.0181
44.2569	38.2363
49.4325	32.4269
63.6919	33.1663
59.3613	34.7506
47.6369	28.73
28.0963	30.6313
15.21	77.0006
32.3213	36.2294
50.9113	36.7575
57.0375	17.745
57.5656	28.4131
59.3613	9.50625
61.1569	34.1169
41.9331	31.4763
34.2225	50.0663
49.9606	31.7931
51.8619	43.3063
46.6863	103.09
53.3406	52.7069
16.1606	55.9813
60.5231	23.0263
15.9494	40.8769
55.1363	46.2638
51.545	41.0881
53.4463	61.0513
60.84	33.1663
56.2981	102.139
73.7263	41.1938
50.9113	28.6244
48.0594	39.5038
54.925	41.0881
10.14	23.8713
43.5175	37.3913
36.1238	42.1444
28.0963	40.56
62.53	48.0594
47.7425	37.8138
32.2156	51.0169
43.94	75.205
56.2981	43.7288
51.9675	39.6094
52.8125	27.885
54.7138	45.63
45.63	54.08
63.1638	39.0813
41.9331	36.7575
45.7356	21.125
52.6013	51.9675
34.3281	9.295
38.6588	48.7988
46.7919	33.1663
17.6394	40.1375
49.01	28.6244
54.925	51.9675
35.2788	25.0331
42.6725	29.8919
16.1606	43.7288
38.025	35.5956
47.32	32.7438
55.5588	40.8769
68.3394	82.9156
59.15	53.1294
55.0306	64.8538
51.1225	39.0813
187.59	33.1663
52.8125	34.9619
83.3381	24.0825
50.8056	39.1869
37.8138	41.5106
43.2006	37.7081
26.4063	30.9481
59.4669	65.6988
54.1856	35.3844
30.7369	40.1375
57.2488	30.2088
51.7563	43.3063
46.7919	37.8138
47.1088	35.5956
46.7919	38.87
52.4956	66.1213
48.0594	51.2281
51.6506	28.6244
9.40063	57.1431
51.7563	36.0181
50.7	39.3981
53.0238	46.2638
58.7275	36.0181
55.8756	67.2831
39.8206	34.8563
54.1856	30.1031
35.5956	30.7369
28.6244	42.25
55.9813	19.8575
46.5806	39.0813
52.39	11.9356
24.9275	50.9113
23.0263	47.2144
47.7425	39.5038
65.5931	35.49
43.8344	36.0181
49.2213	34.645
71.1913	32.11
90.9431	38.9756
60.7344	45.2075
66.8606	64.1144
41.405	26.0894
36.4406	42.9894
37.0744	9.295
74.4656	31.6875
55.3475	51.9675
48.3763	30.6313
48.0594	23.7656
115.448	38.7644
53.8688	40.3488
81.6481	38.7644
31.0538	37.6025
19.6463	33.8
50.0663	34.2225
34.7506	36.7575
46.8975	36.4406
53.5519	44.9963
51.4394	30.9481
45.63	34.8563
55.3475	70.98
23.3431	49.2213
54.08	43.2006
12.3581	55.2419
52.39	33.8
50.2775	32.8494
49.5381	13.4144
67.9169	49.1156
53.1294	26.6175
41.7219	33.9056
55.0306	35.1731
35.8069	51.9675
43.7288	17.0056
42.4613	42.8838
49.5381	37.4969
53.1294	28.3075
49.5381	40.4544
56.9319	31.5819
44.9963	64.9594
38.9756	75.4163
50.1719	60.1006
48.4819	57.6713
48.0594	41.6163
42.6725	10.5625
29.575	33.5888
44.1513	45.5244
84.0775	38.4475
33.0606	31.6875
43.3063	61.5794
51.8619	32.0044
33.8	50.9113
34.0113	35.5956
53.5519	36.7575
63.0581	48.0594
70.7688	35.2788
58.0938	61.8963
42.3556	42.3556
12.9919	48.7988
33.3775	34.2225
25.0331	39.3981
47.4256	37.2856
31.3706	48.165
41.6163	48.4819
48.2706	29.9975
43.6231	51.7563
57.2488	37.6025
50.9113	35.49
34.4338	51.7563
38.4475	47.4256
66.5438	48.5875
43.7288	38.025
54.7138	39.8206
51.6506	35.1731
50.0663	31.0538
32.3213	48.2706
27.1456	34.4338
53.7631	8.97813
46.6863	45.7356
45.3131	42.5669
45.7356	60.6288
48.2706	53.9744
51.2281	8.23875
47.32	33.4831
44.785	17.9563
34.0113	39.6094
41.8275	31.5819
66.2269	36.8631
32.0044	33.4831
71.825	33.0606
57.3544	77.8456
35.2788	60.84
53.3406	50.5944
49.9606	49.01
56.7206	33.4831
38.2363	53.235
61.7906	33.5888
35.1731	33.0606
50.3831	66.5438
48.7988	55.9813
28.9413	58.7275
29.575	37.6025
65.065	37.2856
55.8756	51.1225
47.6369	44.785
42.7781	96.33
52.7069	58.0938
46.2638	35.5956
53.6575	113.547
62.9525	37.18
47.7425	61.0513
62.1075	46.7919
56.2981	53.7631
57.9881	44.0456
55.8756	35.49
52.0731	59.3613
43.5175	32.6381
13.4144	48.165
48.165	30.3144
48.5875	38.5531
34.5394	36.2294
63.0581	54.8194
49.4325	53.1294
51.0169	38.025
55.5588	31.5819
63.4806	34.7506
59.7838	41.405
55.3475	39.715
33.3775	48.0594
48.165	38.87
49.9606	50.1719
47.2144	24.1881
50.1719	75.8388
49.6438	36.335
51.1225	43.5175
39.0813	47.8481
50.3831	68.3394
13.8369	56.4038
71.6138	62.4244
40.1375	30.6313
49.2213	69.1844
52.7069	73.6206
50.5944	43.2006
51.8619	55.4531
19.1181	39.8206
50.2775	48.9044
27.3569	42.7781
25.35	37.4969
44.4681	32.4269
46.475	40.4544
62.2131	24.505
59.5725	37.8138
57.3544	33.5888
65.3819	38.1306
47.4256	37.7081
54.6081	47.32
39.6094	33.1663
54.5025	32.6381
49.01	40.8769
124.004	34.7506
47.0031	41.5106
79.7469	44.9963
29.2581	33.5888
50.4888	40.9825
48.3763	43.4119
54.8194	36.5463
50.5944	44.9963
88.8306	19.7519
49.5381	37.7081
38.2363	51.4394
70.5575	41.1938
45.63	46.1581
51.7563	39.715
57.8825	33.9056
27.9906	5.28125
61.3681	45.3131
52.6013	42.9894
47.6369	41.405
62.3188	43.4119
50.4888	56.0869
57.2488	34.0113
33.4831	41.8275
41.5106	25.5613
47.7425	53.0238
54.5025	63.5863
53.5519	31.6875
44.8906	55.6644
53.235	38.6588
40.4544	27.4625
58.0938	27.7794
43.095	5.07
72.0363	26.195
47.6369	6.86563
60.9456	36.6519
42.4613	30.42
50.7	60.5231
53.235	17.0056
38.1306	22.7094
25.5613	49.6438
55.1363	51.4394
24.7163	36.335
59.5725	34.645
33.3775	44.6794
38.7644	37.9194
24.1881	39.0813
53.6575	39.5038
36.2294	36.5463
66.9663	37.7081
61.4738	17.0056
57.0375	22.3925
56.9319	40.2431
52.6013	43.2006
53.3406	37.0744
63.9031	57.46
25.2444	43.5175
54.7138	44.1513
45.5244	35.5956
58.6219	38.3419
51.8619	39.5038
32.8494	69.6069
44.6794	35.2788
56.1925	55.1363
53.0238	36.5463
24.6106	39.1869
44.1513	43.94
74.2544	38.6588
56.0869	28.9413
40.2431	32.7438
52.39	52.7069
47.5313	34.7506
52.2844	30.5256
60.5231	36.7575
42.6725	45.7356
52.8125	32.5325
54.8194	55.5588
45.7356	5.4925
44.0456	67.6
39.2925	61.2625
10.985	31.5819
57.3544	44.6794
46.8975	38.025
53.4463	51.4394
48.5875	33.3775
49.5381	51.1225
34.3281	36.335
49.6438	45.9469
49.9606	35.8069
29.1525	34.8563
54.5025	59.6781
17.8506	37.8138
47.8481	56.7206
22.7094	31.8988
41.5106	45.9469
48.165	19.8575
12.5694	30.6313
51.0169	36.7575
54.1856	32.6381
51.2281	40.1375
27.9906	36.6519
49.9606	29.2581
46.0525	38.7644
155.903	38.87
57.9881	31.1594
54.5025	31.5819
60.9456	36.8631
50.8056	46.475
47.7425	44.3625
45.4188	32.7438
45.3131	30.3144
62.8469	42.1444
46.0525	31.7931
48.2706	56.2981
42.4613	42.4613
44.785	51.6506
63.2694	36.8631
51.3338	62.2131
49.2213	12.5694
52.2844	35.1731
46.2638	32.6381
42.6725	33.4831
51.1225	21.4419
46.3694	54.3969
55.77	25.9838
45.3131	33.8
55.9813	21.97
49.7494	41.7219
54.3969	38.7644
27.04	19.7519
45.63	13.6256
42.7781	44.8906
32.11	36.0181
40.4544	30.42
56.5094	17.745
53.1294	63.1638
46.3694	39.5038
40.4544	28.4131
54.1856	43.7288
39.1869	38.025
56.4038	36.6519
31.8988	36.2294
53.1294	49.2213
56.615	48.9044
43.7288	57.5656
52.0731	35.7013
40.4544	25.5613
34.1169	40.7713
52.39	30.6313
42.9894	29.2581
65.065	47.2144
73.6206	6.12625
52.8125	41.9331
50.3831	41.8275
98.6538	49.1156
49.4325	39.5038
53.235	32.2156
29.2581	43.6231
22.815	35.1731
48.165	40.7713
70.3463	36.335
49.4325	43.7288
48.5875	36.8631
38.3419	28.0963
41.2994	31.7931
36.7575	32.6381
46.0525	60.3119
21.97	45.5244
44.6794	48.6931
44.6794	33.9056
10.2456	35.0675
55.2419	10.14
34.2225	33.2719
56.0869	61.2625
52.2844	30.7369
31.7931	29.9975
51.4394	45.63
53.235	28.8356
28.3075	51.6506
52.1788	38.025
61.3681	20.8081
62.0019	55.6644
59.15	37.7081
58.0938	61.4738
51.9675	34.2225
50.2775	42.1444
56.8263	29.2581
63.5863	72.4588
53.7631	46.7919
35.8069	49.9606
48.165	34.2225
45.1019	52.7069
30.5256	49.2213
45.63	38.4475
57.8825	46.6863
38.025	43.6231
51.2281	9.295
49.01	35.7013
56.9319	52.7069
51.8619	30.42
22.0756	49.01
10.3513	38.5531
50.0663	31.6875
53.4463	40.56
55.1363	21.8644
28.5188	55.3475
56.5094	56.8263
43.5175	3.06313
60.5231	41.5106
46.8975	42.9894
54.2913	55.4531
48.9044	37.7081
7.92188	32.4269
53.9744	29.6806
16.3719	43.095
73.9375	51.8619
44.3625	31.7931
62.7413	34.4338
39.1869	52.9181
58.9388	38.7644
58.305	43.94
47.4256	37.4969
40.1375	26.3006
45.2075	51.8619
36.8631	38.5531
53.9744	56.5094
46.475	30.6313
54.7138	33.0606
47.0031	41.5106
40.1375	40.2431
55.0306	44.6794
25.35	35.2788
56.7206	48.5875
42.5669	54.6081
11.6188	51.545
51.6506	28.5188
44.8906	43.5175
37.7081	43.94
111.751	58.6219
46.3694	37.4969
38.87	35.7013
70.98	30.8425
66.2269	29.1525
59.15	21.3363
51.2281	32.4269
54.925	53.3406
32.7438	19.6463
41.405	36.4406
57.6713	52.7069
13.8369	37.18
46.475	40.0319
63.5863	35.9125
53.3406	28.8356
33.2719	55.9813
53.6575	46.8975
75.6275	17.745
28.8356	49.7494
56.4038	31.4763
50.7	41.6163
44.6794	23.3431
51.7563	53.0238
46.5806	3.38
41.6163	32.6381
69.8181	33.0606
39.8206	35.9125
37.4969	70.0294
36.8631	36.1238
9.40063	59.15
59.7838	38.4475
50.7	36.7575
41.0881	30.42
52.9181	36.7575
25.9838	20.8081
66.0156	28.2019
35.3844	41.405
35.1731	32.4269
50.2775	33.1663
31.0538	33.0606
69.8181	45.3131
29.4694	36.6519
40.6656	52.8125
34.0113	50.1719
32.0044	42.3556
30.3144	39.6094
33.2719	28.73
46.7919	30.42
32.0044	37.4969
72.0363	20.3856
39.5038	43.94
20.28	43.6231
49.7494	27.885
64.9594	36.4406
49.01	32.2156
53.4463	47.32
35.7013	38.1306
47.5313	22.2869
56.2981	38.7644
59.7838	34.2225
45.4188	37.4969
25.4556	43.095
36.9688	36.7575
31.6875	37.0744
48.6931	26.5119
98.3369	36.4406
49.855	33.2719
45.4188	42.1444
55.3475	73.9375
26.5119	45.2075
49.3269	57.7769
42.6725	51.2281
57.0375	30.8425
12.4638	33.2719
46.475	31.5819
38.6588	46.1581
35.0675	37.0744
48.165	47.4256
61.1569	41.405
52.0731	63.1638
46.1581	69.0788
44.785	35.9125
46.2638	38.7644
45.7356	43.095
50.2775	53.3406
58.9388	64.6425
42.3556	43.6231
45.9469	44.9963
15.5269	52.39
56.1925	28.2019
57.3544	34.4338
44.785	85.0281
48.6931	36.4406
60.7344	32.955
41.6163	47.8481
33.5888	33.3775
52.9181	53.1294
43.94	59.7838
49.5381	44.8906
48.165	30.42
51.3338	46.2638
71.9306	30.42
46.2638	33.5888
35.1731	30.9481
57.5656	28.4131
46.6863	59.3613
32.4269	36.9688
57.3544	61.0513
50.3831	33.1663
67.2831	52.4956
47.0031	46.3694
58.5163	35.2788
44.9963	22.0756
37.2856	46.3694
37.3913	50.8056
34.3281	32.955
36.6519	55.9813
43.7288	45.63
33.3775	35.9125
41.9331	27.885
36.335	32.6381
11.1963	59.3613
51.8619	47.0031
54.7138	27.4625
47.7425	39.0813
39.2925	30.3144
43.7288	63.1638
44.785	29.575
33.5888	31.1594
29.6806	51.1225
57.5656	29.8919
52.0731	45.5244
29.9975	56.1925
35.8069	33.8
63.7975	41.1938
54.5025	34.7506
49.9606	113.124
34.2225	103.618
30.8425	41.0881
49.7494	30.42
66.0156	33.5888
43.8344	40.4544
39.9263	33.8
46.5806	45.7356
59.15	59.0444
30.42	35.2788
61.2625	32.11
37.0744	38.025
50.4888	38.1306
55.4531	31.8988
49.6438	54.8194
30.3144	46.7919
65.91	28.6244
15.1044	27.1456
48.7988	41.2994
47.32	34.8563
48.4819	51.4394
49.7494	36.5463
54.8194	32.8494
35.49	39.6094
71.6138	37.2856
52.9181	21.97
38.2363	52.2844
50.4888	42.5669
47.9538	32.0044
66.5438	35.8069
49.9606	36.4406
40.7713	44.4681
45.63	91.26
49.855	36.2294
41.8275	50.3831
71.825	39.8206
50.2775	45.2075
73.9375	35.5956
49.6438	57.46
53.1294	34.8563
74.7825	34.5394
49.1156	32.6381
58.8331	41.9331
21.4419	35.1731
48.2706	65.91
53.7631	54.08
54.8194	40.56
46.8975	44.9963
73.9375	20.7025
45.7356	48.0594
45.7356	39.0813
49.6438	42.4613
55.2419	49.1156
53.235	47.5313
52.39	38.025
25.0331	77.4231
50.7	19.1181
47.8481	31.1594
38.025	28.8356
44.4681	35.1731
15.5269	34.9619
48.2706	45.9469
56.9319	45.9469
30.5256	32.4269
62.6356	40.2431
56.2981	31.7931
46.475	34.8563
28.5188	35.5956
73.3038	28.4131
51.6506	36.335
48.0594	38.3419
54.1856	57.2488
54.08	35.9125
56.9319	42.6725
31.1594	49.6438
45.8413	94.9569
38.7644	34.3281
19.1181	40.6656
56.4038	31.5819
63.6919	64.8538
59.5725	43.6231
43.5175	50.4888
61.2625	51.3338
52.7069	51.4394
58.4106	42.1444
14.0481	46.3694
54.08	33.3775
46.0525	32.3213
33.8	30.3144
39.1869	46.5806
61.685	33.4831
46.6863	37.9194
15.6325	32.6381
24.2938	91.3656
49.3269	30.8425
12.7806	31.0538
32.5325	29.8919
47.2144	38.3419
38.5531	73.7263
9.61188	40.6656
53.5519	33.0606
23.5544	36.8631
29.575	39.9263
53.235	59.0444
92.3163	63.7975
49.6438	23.7656
47.5313	32.955
54.08	56.0869
49.3269	34.2225
65.8044	24.6106
45.7356	43.5175
52.8125	34.1169
72.2475	61.0513
41.1938	33.4831
49.6438	34.4338
51.3338	45.4188
8.45	42.9894
78.4794	8.97813
48.165	47.7425
45.1019	40.8769
104.146	47.4256
79.5356	40.56
60.1006	41.0881
59.6781	29.7863
48.5875	35.7013
56.5094	38.2363
63.6919	38.025
23.2375	35.0675
53.7631	34.0113
48.165	92.7388
35.1731	22.6038
63.6919	47.0031
35.1731	6.76
61.1569	52.9181
51.1225	46.0525
51.545	49.4325
52.2844	35.3844
44.6794	30.9481
38.3419	39.1869
38.7644	31.265
40.2431	34.3281
54.08	32.3213
49.9606	27.2513
38.7644	45.8413
44.9963	41.5106
40.56	48.7988
45.4188	60.4175
54.925	52.1788
24.3994	36.8631
33.3775	34.9619
44.4681	48.6931
48.3763	33.8
36.8631	51.6506
49.2213	35.2788
54.3969	43.095
50.0663	39.715
45.5244	50.9113
56.0869	36.5463
39.5038	32.11
9.50625	24.8219
47.7425	23.7656
68.445	36.8631
40.1375	43.7288
38.1306	52.7069
47.6369	33.4831
47.8481	45.7356
27.7794	58.9388
53.3406	34.8563
55.77	38.4475
26.195	37.2856
46.5806	32.2156
80.3806	34.1169
36.9688	28.4131
39.5038	45.63
36.9688	44.5738
51.2281	30.9481
51.8619	52.6013
60.9456	44.1513
127.912	31.4763
4.85875	53.1294
62.2131	36.4406
53.7631	73.0925
44.0456	49.4325
116.188	67.2831
28.9413	48.3763
52.7069	46.3694
41.6163	29.7863
64.3256	40.2431
60.3119	34.7506
78.3738	34.1169
45.1019	33.6944
52.8125	28.73
57.46	52.7069
45.9469	49.5381
38.7644	32.7438
73.8319	54.925
47.9538	32.11
37.2856	33.3775
42.4613	36.8631
52.39	33.3775
52.4956	11.1963
39.5038	39.2925
51.8619	39.1869
44.8906	39.2925
31.4763	25.1388
48.4819	40.1375
48.9044	40.56
34.9619	46.6863
57.5656	42.0388
29.6806	54.2913
93.795	46.5806
43.2006	26.195
21.4419	29.6806
51.1225	35.7013
51.4394	30.6313
4.75313	35.5956
49.01	32.2156
51.6506	49.9606
51.3338	36.1238
23.9769	38.3419
54.1856	42.8838
49.01	6.02063
40.6656	39.9263
51.8619	22.2869
47.5313	39.3981
54.7138	48.2706
47.32	47.0031
47.4256	81.4369
36.1238	50.7
53.7631	36.2294
32.6381	30.7369
35.8069	61.4738
57.9881	40.7713
48.3763	52.6013
37.9194	30.9481
55.3475	43.94
54.1856	32.2156
54.08	48.165
37.3913	40.9825
73.6206	36.2294
52.7069	40.1375
47.0031	48.3763
44.2569	57.46
36.6519	29.8919
55.0306	31.0538
44.3625	44.0456
64.0088	32.4269
59.7838	32.2156
12.5694	42.9894
43.3063	38.7644
45.9469	8.8725
43.095	43.2006
61.4738	56.7206
54.7138	41.8275
83.9719	32.5325
56.7206	29.2581
50.1719	44.0456
50.7	50.2775
58.0938	13.2031
55.8756	36.7575
52.39	32.4269
39.9263	35.3844
30.9481	40.8769
41.2994	34.5394
52.7069	61.3681
52.6013	45.8413
53.7631	45.2075
44.0456	46.475
47.0031	31.0538
87.9856	34.5394
36.2294	32.2156
47.6369	51.0169
38.87	38.3419
33.4831	35.49
50.1719	35.2788
23.3431	30.8425
61.4738	33.8
51.4394	32.6381
45.8413	37.2856
53.3406	56.8263
54.1856	47.32
41.2994	50.4888
50.1719	47.8481
39.715	34.4338
58.9388	31.6875
13.8369	32.3213
28.8356	56.0869
54.1856	30.5256
37.7081	32.8494
45.7356	66.1213
32.8494	44.8906
44.0456	10.4569
52.8125	60.84
49.6438	49.3269
48.2706	43.4119
59.5725	45.5244
52.9181	47.7425
18.1675	38.5531
42.3556	59.15
50.8056	31.8988
48.3763	64.22
60.7344	43.8344
37.4969	49.9606
62.6356	55.77
48.9044	102.139
67.3888	45.5244
58.0938	48.9044
48.5875	49.5381
50.8056	42.4613
47.6369	38.2363
15.3156	35.3844
49.4325	29.575
47.4256	33.2719
41.9331	6.44313
51.6506	43.5175
57.0375	37.4969
48.165	43.94
34.3281	38.7644
45.9469	51.9675
48.6931	49.7494
41.8275	48.5875
49.1156	40.9825
22.6038	17.8506
70.8744	40.6656
57.46	44.1513
13.52	29.9975
65.065	32.7438
38.7644	26.8288
37.9194	39.0813
43.6231	27.1456
44.6794	33.8
63.5863	5.17563
45.63	63.375
45.3131	40.3488
57.2488	33.8
64.7481	27.6738
52.1788	39.3981
45.2075	36.6519
25.8781	31.6875
52.39	36.2294
37.7081	47.4256
49.1156	28.3075
55.6644	55.0306
49.1156	56.9319
54.7138	40.9825
54.08	26.6175
47.32	34.5394
47.5313	57.2488
32.11	45.4188
44.8906	39.0813
48.7988	40.56
47.9538	46.475
50.9113	3.69688
46.0525	34.9619
47.8481	45.3131
53.6575	40.9825
42.25	33.1663
29.0469	35.5956
52.9181	60.2063
34.3281	30.9481
28.6244	37.6025
51.6506	49.1156
44.8906	29.3638
57.1431	36.5463
54.8194	53.8688
56.5094	50.5944
88.9363	34.8563
47.0031	53.3406
24.3994	33.5888
40.0319	56.8263
29.2581	38.6588
24.8219	19.435
35.7013	38.9756
92.95	23.0263
50.4888	34.5394
54.7138	32.3213
78.9019	38.2363
52.6013	32.6381
50.3831	39.5038
27.885	44.1513
38.87	46.6863
47.7425	66.6494
47.4256	90.415
58.7275	28.3075
74.6769	40.2431
54.8194	58.305
20.1744	34.5394
60.7344	40.56
38.1306	40.7713
53.5519	63.9031
46.475	42.5669
57.3544	43.3063
41.9331	33.1663
89.4644	54.925
54.925	39.0813
54.3969	53.8688
37.8138	38.87
49.2213	42.7781
56.0869	32.3213
52.4956	38.4475
30.5256	54.925
47.4256	30.2088
59.0444	36.2294
53.235	64.7481
17.2169	42.1444
29.3638	56.2981
174.598	28.3075
49.01	56.1925
51.8619	49.6438
63.5863	5.17563
43.4119	33.5888
51.1225	37.3913
43.2006	30.3144
43.5175	27.4625
48.6931	47.4256
48.2706	45.4188
51.2281	53.3406
55.77	10.2456
40.3488	40.4544
55.4531	32.955
50.8056	54.1856
38.7644	51.0169
39.5038	40.6656
54.925	30.3144
54.2913	30.5256
53.4463	31.4763
23.66	52.8125
46.8975	53.7631
51.0169	39.715
53.0238	28.9413
51.3338	79.2188
59.8894	57.9881
52.6013	39.2925
52.4956	58.6219
54.3969	18.6956
82.3875	21.7588
39.715	32.4269
41.9331	40.7713
49.9606	46.0525
72.2475	21.8644
48.6931	34.7506
50.8056	49.6438
51.1225	56.9319
53.235	31.8988
62.2131	35.5956
19.5406	7.92188
45.63	74.4656
59.7838	33.5888
49.5381	39.1869
39.2925	97.5975
44.9963	39.715
39.6094	42.8838
53.235	32.4269
60.7344	70.8744
58.7275	34.0113
73.0925	71.825
47.1088	45.1019
44.785	83.655
39.2925	51.4394
56.2981	55.1363
77.74	33.1663
52.6013	25.2444
41.8275	42.4613
45.9469	32.8494
46.0525	31.5819
40.0319	35.5956
47.1088	33.3775
45.8413	46.3694
48.7988	36.5463
23.8713	39.8206
17.6394	53.3406
50.4888	33.3775
52.8125	49.855
50.1719	36.7575
55.8756	43.7288
60.7344	34.7506
46.2638	38.87
48.2706	38.1306
43.3063	34.3281
41.0881	30.9481
65.2763	36.335
24.7163	55.4531
46.3694	33.2719
53.7631	27.7794
32.5325	31.265
85.0281	53.8688
60.6288	33.2719
19.8575	29.6806
44.8906	44.0456
53.8688	40.8769
47.32	40.7713
53.235	10.4569
10.14	51.6506
49.3269	40.2431
48.4819	37.8138
57.6713	43.94
51.4394	39.9263
42.5669	54.08
70.6631	30.6313
31.8988	23.2375
[truncated: 17,528 more rows]

## Sheet: Supplementary Fig. 11b
32.0044
30.8425
29.575
31.7931
32.2156
32.7438
30.7369
32.7438
31.265
28.6244
31.5819
31.0538
31.8988
32.0044
30.2088
32.4269
30.5256
30.42
34.0113
34.0113
32.955
33.0606
32.4269
30.2088
32.5325
29.6806
31.6875
33.4831
32.4269
32.0044
30.3144
31.6875
34.9619
32.5325
31.265
32.6381
34.2225
32.4269
30.7369
31.6875
31.0538
32.11
32.6381
31.5819
30.6313
32.955
31.8988
32.3213
30.42
30.6313
30.42
32.2156
31.1594
29.8919
32.8494
29.1525
30.6313
30.42
32.7438
30.5256
30.5256
29.9975
30.42
29.7863
31.5819
30.6313
31.0538
34.0113
31.0538
32.8494
32.2156
31.5819
32.5325
34.2225
28.3075
31.4763
31.4763
32.0044
29.8919
31.6875
32.2156
32.3213
31.5819
29.9975
32.6381
32.0044
31.4763
32.6381
31.265
30.2088
35.2788
31.265
32.5325
32.3213
32.0044
31.3706
32.8494
37.18
30.7369
34.4338
31.8988
31.4763
31.4763
34.9619
25.6669
32.4269
31.7931
33.2719
31.265
30.3144
32.0044
31.7931
32.4269
30.9481
30.5256
31.6875
32.8494
32.0044
29.6806
32.4269
31.3706
30.8425
31.265
31.7931
31.3706
31.3706
32.2156
31.5819
31.1594
32.2156
30.6313
29.1525
31.265
32.6381
30.9481
30.6313
31.6875
33.6944
32.3213
32.955
32.3213
34.645
31.7931
32.3213
30.6313
32.6381
31.6875
31.3706
29.8919
32.0044
29.2581
32.6381
33.0606
32.11
31.1594
31.6875
32.11
33.0606
30.42
33.1663
32.4269
31.265
32.955
31.6875
34.645
32.5325
29.6806
31.7931
32.3213
31.7931
30.7369
32.6381
31.0538
33.1663
35.1731
28.6244
33.4831
35.1731
30.42
33.4831
31.265
35.7013
30.7369
30.6313
31.6875
31.6875
29.7863
31.3706
32.11
30.7369
32.7438
32.0044
31.8988
30.8425
29.6806
29.6806
31.4763
30.9481
26.4062
29.6806
32.6381
30.6313
31.8988
26.195
31.265
33.3775
30.8425
32.2156
31.6875
32.11
34.2225
31.8988
30.2088
33.0606
33.4831
32.4269
30.1031
31.1594
31.8988
32.11
29.4694
29.9975
30.42
32.6381
33.4831
31.3706
32.8494
31.4763
32.6381
34.4338
30.5256
32.6381
31.7931
30.6313
31.6875
31.3706
32.7438
32.8494
30.2088
32.4269
31.0538
32.11
30.5256
33.4831
31.3706
32.3213
33.5888
32.7438
31.4763
33.3775
33.3775
30.5256
31.8988
28.73
32.2156
31.8988
32.8494
31.4763
30.42
30.7369
31.8988
29.0469
31.8988
31.4763
32.11
34.2225
30.6313
32.2156
32.0044
31.8988
33.6944
33.6944
32.3213
30.8425
31.4763
30.9481
33.1663
32.11
31.265
34.645
29.7863
32.4269
28.0963
30.8425
31.4763
32.3213
33.0606
32.955
32.0044
30.2088
30.6313
32.4269
32.3213
30.42
30.6313
30.2088
32.3213
32.955
32.11
26.6175
28.8356
30.42
31.0538
30.1031
32.0044
31.0538
29.2581
32.3213
33.0606
30.8425
31.265
31.3706
32.2156
30.7369
31.1594
31.7931
31.265
31.4763
32.5325
31.8988
30.3144
32.955
30.6313
29.7863
30.6313
31.7931
29.6806
33.2719
30.2088
31.5819
30.3144
29.9975
31.0538
30.9481
31.8988
32.2156
30.42
29.575
33.1663
29.3638
32.2156
32.6381
31.4763
31.4763
31.6875
32.5325
30.2088
31.6875
32.955
31.265
32.11
35.5956
29.575
32.0044
32.955
30.9481
32.955
30.8425
31.7931
30.3144
33.3775
32.955
29.9975
31.265
32.6381
32.5325
32.0044
31.1594
31.8988
31.1594
33.2719
30.3144
31.265
30.8425
30.9481
31.0538
31.7931
30.8425
31.265
32.955
33.0606
31.8988
32.4269
30.7369
32.4269
34.0113
31.265
32.0044
28.6244
30.6313
31.8988
31.0538
31.5819
31.5819
31.6875
32.2156
32.11
33.2719
33.8
30.8425
33.2719
31.1594
29.6806
30.1031
30.8425
32.8494
32.955
30.6313
32.6381
31.4763
31.265
32.955
30.3144
32.3213
32.2156
33.2719
30.9481
31.1594
30.5256
31.5819
30.3144
31.8988
31.4763
30.7369
31.6875
31.5819
30.5256
33.0606
28.9413
31.7931
29.8919
32.11
29.4694
31.7931
31.265
30.1031
33.6944
29.4694
30.6313
31.265
32.7438
32.5325
32.3213
30.9481
32.4269
31.4763
29.7863
32.7438
35.2788
29.575
32.8494
30.6313
36.2294
29.8919
29.7863
29.6806
34.4338
34.4338
31.6875
30.6313
29.9975
30.5256
30.5256
32.3213
28.73
32.3213
29.6806
29.575
30.42
31.8988
30.1031
32.4269
31.6875
31.7931
31.3706
32.6381
31.5819
29.8919
31.265
33.5888
31.4763
32.0044
31.6875
31.265
32.5325
33.0606
31.5819
30.6313
31.6875
32.955
31.4763
30.7369
31.7931
33.5888
28.3075
31.8988
29.6806
29.8919
33.5888
32.11
32.3213
29.0469
30.3144
32.3213
30.42
33.3775
28.4131
31.4763
30.8425
32.2156
29.9975
29.8919
30.9481
30.7369
30.5256
31.4763
33.8
30.1031
31.0538
29.8919
32.0044
31.8988
32.8494
35.1731
30.9481
30.42
32.5325
31.3706
29.2581
34.4338
29.4694
33.0606
32.6381
30.9481
30.2088
29.9975
32.6381
32.8494
31.265
33.4831
31.1594
29.8919
31.4763
31.265
31.4763
33.1663
31.6875
30.3144
31.1594
32.8494
31.0538
33.2719
33.0606
32.5325
28.3075
31.1594
34.2225
30.2088
31.8988
31.265
30.6313
30.42
30.7369
31.4763
33.4831
30.7369
31.4763
27.9906
30.5256
29.0469
31.3706
32.11
30.7369
32.5325
31.3706
29.575
32.3213
31.6875
34.1169
31.7931
32.8494
31.4763
28.2019
30.42
29.3638
31.3706
32.11
29.3638
29.0469
31.5819
27.7794
30.6313
31.4763
30.6313
31.7931
31.0538
31.4763
30.3144
33.2719
31.5819
32.7438
31.265
31.7931
30.2088
31.8988
30.9481
30.8425
32.6381
31.7931
32.5325
30.8425
30.9481
28.8356
33.0606
32.11
29.9975
35.49
29.7863
30.3144
32.6381
30.42
33.0606
30.42
31.7931
29.4694
30.2088
30.9481
34.5394
31.8988
30.9481
30.42
33.1663
31.7931
30.3144
33.3775
32.11
30.3144
30.1031
30.2088
29.6806
31.8988
30.8425
27.2513
31.7931
33.9056
32.3213
33.5888
33.2719
30.2088
34.3281
29.575
31.1594
32.0044
31.3706
29.8919
32.6381
31.0538
29.1525
31.5819
31.3706
30.6313
31.7931
32.8494
31.6875
29.575
31.6875
30.5256
33.3775
32.11
30.1031
32.3213
30.8425
30.42
30.5256
31.6875
32.6381
32.5325
33.0606
31.7931
32.7438
32.0044
31.6875
31.5819
32.0044
28.6244
32.2156
30.8425
29.8919
31.0538
29.6806
31.7931
34.9619
32.7438
33.1663
31.3706
32.11
29.7863
31.5819
31.265
31.6875
32.955
30.7369
31.3706
31.0538
29.2581
37.6025
29.9975
33.0606
33.3775
32.2156
32.7438
33.9056
30.2088
29.1525
31.6875
30.1031
31.265
32.955
33.4831
33.4831
36.6519
31.8988
31.1594
31.265
34.0113
30.3144
33.5888
31.3706
31.0538
32.2156
30.6313
29.6806
31.5819
30.2088
31.1594
31.3706
32.11
32.3213
32.11
31.4763
29.575
30.9481
32.955
33.1663
31.6875
30.5256
31.4763
31.265
31.7931
33.3775
30.42
33.1663
30.7369
26.195
32.3213
29.3638
31.6875
30.5256
32.8494
32.0044
31.1594
30.3144
31.3706
31.5819
32.5325
31.8988
32.7438
31.7931
33.0606
31.1594
32.11
32.7438
32.6381
33.5888
30.7369
30.2088
30.8425
32.8494
31.0538
31.1594
31.7931
29.9975
33.5888
36.1238
30.1031
31.7931
34.645
29.575
30.7369
31.8988
32.0044
29.4694
29.9975
31.5819
32.2156
33.0606
31.265
31.6875
27.3569
31.1594
29.9975
31.8988
32.11
30.7369
33.1663
33.2719
33.2719
31.4763
31.0538
31.4763
30.5256
32.7438
33.0606
32.11
32.5325
32.8494
30.7369
31.1594
30.1031
31.0538
28.6244
31.3706
32.11
30.7369
32.7438
32.11
31.5819
32.6381
32.0044
30.6313
31.5819
34.1169
33.4831
31.265
34.3281
31.0538
29.4694
32.7438
32.7438
28.4131
32.955
29.3638
31.5819
31.6875
32.8494
33.2719
31.4763
34.0113
32.2156
32.3213
31.6875
30.42
31.265
33.2719
31.7931
33.5888
31.7931
30.3144
33.1663
30.42
33.0606
32.955
32.5325
31.265
30.2088
32.955
31.8988
30.2088
31.3706
33.0606
33.4831
32.2156
31.8988
31.265
31.5819
32.11
32.6381
34.7506
30.8425
34.5394
31.7931
33.1663
32.0044
31.4763
32.8494
32.8494
32.11
31.5819
32.3213
32.6381
34.8563
31.5819
31.6875
33.1663
31.4763
31.7931
31.8988
32.0044
30.6313
31.5819
31.1594
31.0538
32.5325
32.2156
31.6875
31.3706
32.7438
30.6313
33.3775
29.575
31.1594
34.4338
30.8425
34.645
31.0538
32.11
32.5325
32.7438
33.3775
31.4763
32.955
34.7506
33.4831
32.8494
31.3706
31.0538
34.645
32.7438
34.8563
33.3775
32.11
32.0044
31.3706
31.7931
31.7931
32.0044
31.1594
31.265
32.5325
29.2581
32.5325
32.7438
34.0113
29.9975
30.1031
32.8494
34.1169
32.11
31.1594
31.7931
31.0538
33.4831
36.4406
32.8494
32.3213
27.7794
31.4763
32.955
31.8988
30.2088
31.5819
36.8631
34.5394
31.3706
31.8988
30.5256
31.6875
32.3213
28.9413
30.5256
32.955
30.2088
33.2719
31.8988
31.1594
33.0606
31.7931
30.8425
32.5325
29.7863
32.8494
34.4338
32.11
32.7438
32.0044
30.8425
31.3706
31.3706
30.7369
31.7931
32.2156
32.0044
30.5256
31.8988
32.4269
31.4763
32.3213
31.0538
33.3775
33.8
33.0606
32.4269
25.9838
33.2719
31.6875
33.3775
32.4269
32.955
35.0675
31.5819
32.7438
31.4763
32.4269
31.7931
31.3706
30.7369
31.8988
32.11
30.3144
29.1525
31.8988
31.4763
32.6381
34.2225
32.6381
31.3706
33.2719
31.265
31.5819
32.5325
32.7438
30.6313
30.7369
33.1663
30.2088
31.6875
33.1663
31.1594
31.1594
33.6944
31.265
31.6875
30.9481
33.1663
31.4763
32.11
31.265
30.7369
29.6806
32.0044
29.8919
30.42
33.0606
32.6381
28.5188
30.7369
31.265
31.7931
30.9481
27.6737
33.0606
30.2088
30.7369
30.8425
31.5819
31.7931
30.9481
27.3569
29.4694
33.0606
31.1594
33.0606
29.7863
29.6806
31.0538
32.7438
30.6313
26.5119
31.7931
31.7931
31.3706
32.11
28.9413
30.6313
31.265
28.8356
31.6875
31.1594
32.7438
29.0469
31.8988
29.8919
31.0538
32.3213
30.8425
33.4831
32.0044
32.2156
30.3144
31.0538
31.1594
31.1594
29.6806
31.0538
33.4831
33.1663
30.6313
32.4269
30.3144
30.1031
30.5256
33.3775
30.8425
32.4269
26.0894
30.7369
32.8494
33.3775
32.0044
30.2088
33.3775
31.0538
34.5394
34.0113
29.8919
30.1031
26.9344
31.4763
31.4763
29.7863
32.0044
31.1594
32.0044
32.11
29.2581
29.8919
33.4831
32.4269
33.3775
32.955
31.265
31.4763
31.1594
33.3775
30.7369
31.0538
32.955
31.6875
30.8425
30.1031
29.8919
31.265
28.5188
31.7931
32.955
32.2156
31.6875
30.42
32.0044
31.4763
31.8988
31.5819
25.8781
32.2156
32.2156
27.6737
32.3213
35.1731
32.4269
34.8563
31.265
31.5819
31.5819
31.1594
31.3706
31.1594
30.2088
31.1594
33.9056
30.42
31.5819
29.575
30.42
32.11
30.9481
30.9481
30.1031
31.7931
30.42
30.9481
31.3706
29.8919
33.1663
32.5325
32.8494
31.265
30.6313
30.3144
30.7369
29.9975
30.8425
31.1594
31.6875
29.575
30.42
31.4763
31.6875
29.4694
29.7863
30.3144
29.3638
30.42
31.265
29.6806
31.1594
30.9481
31.3706
30.1031
31.5819
30.6313
31.6875
31.1594
30.6313
32.11
27.1456
30.6313
30.42
32.0044
30.42
32.6381
31.6875
33.3775
31.265
31.8988
31.4763
32.8494
35.1731
33.3775
29.8919
33.0606
32.0044
30.2088
30.3144
32.0044
31.0538
30.8425
30.9481
32.8494
30.3144
32.0044
34.645
31.1594
30.1031
30.1031
30.9481
29.1525
32.7438
31.3706
31.5819
31.3706
31.4763
29.9975
32.7438
30.6313
32.3213
31.8988
32.0044
35.3844
30.9481
34.1169
30.1031
32.2156
30.42
31.0538
29.7863
26.6175
32.2156
30.5256
34.0113
30.42
33.1663
31.5819
29.4694
30.9481
29.7863
32.2156
29.4694
31.8988
31.0538
32.11
30.1031
30.2088
29.9975
31.5819
29.4694
32.3213
31.265
28.73
32.0044
31.8988
31.1594
31.0538
30.1031
33.2719
30.5256
31.3706
29.7863
32.8494
33.3775
31.6875
30.7369
29.7863
31.0538
26.0894
32.2156
31.0538
31.3706
31.265
32.955
29.6806
31.1594
25.8781
31.3706
32.4269
31.265
31.6875
30.7369
33.6944
31.8988
33.5888
28.5188
29.7863
30.2088
33.4831
30.9481
33.3775
31.8988
31.265
30.1031
31.7931
29.7863
31.6875
32.11
32.4269
29.7863
31.1594
33.3775
32.3213
30.2088
32.2156
32.0044
34.7506
30.2088
31.4763
28.8356
32.4269
30.9481
30.3144
30.6313
33.2719
31.4763
33.1663
31.0538
30.3144
31.6875
30.42
34.1169
32.0044
31.6875
30.9481
31.4763
30.6313
32.6381
30.2088
32.0044
31.6875
29.1525
29.6806
30.5256
29.1525
31.4763
31.8988
32.955
32.11
32.2156
31.6875
33.4831
28.9413
31.5819
29.4694
30.5256
33.1663
31.3706
29.3638
31.0538
34.2225
30.6313
28.0963
31.5819
31.0538
32.2156
35.7013
33.0606
30.3144
31.3706
30.5256
33.9056
31.5819
34.8563
29.6806
29.3638
31.265
33.9056
31.265
33.4831
30.42
31.3706
32.3213
30.6313
30.8425
31.6875
31.7931
32.3213
34.2225
31.3706
31.7931
33.0606
31.0538
38.2363
31.7931
30.5256
31.8988
29.9975
31.7931
31.5819
31.3706
38.3419
30.7369
31.6875
31.0538
31.6875
30.3144
31.6875
33.0606
31.6875
30.7369
32.3213
31.4763
30.8425
31.3706
33.4831
32.5325
31.8988
32.7438
31.8988
32.7438
32.4269
32.5325
33.6944
32.0044
32.11
32.5325
32.4269
30.8425
32.0044
32.7438
30.2088
32.0044
32.2156
31.5819
31.3706
31.3706
31.4763
30.5256
29.9975
31.3706
32.0044
30.6313
32.0044
33.1663
32.7438
30.42
33.4831
30.7369
31.0538
31.6875
32.955
31.0538
30.7369
33.8
32.7438
30.1031
31.4763
31.0538
29.8919
34.0113
30.7369
32.0044
31.7931
31.0538
32.955
32.0044
30.2088
31.0538
29.8919
32.6381
32.2156
36.9688
32.6381
32.4269
30.3144
31.265
33.8
31.0538
30.7369
32.4269
29.7863
33.0606
32.3213
32.3213
31.3706
31.0538
33.6944
31.5819
32.7438
32.4269
31.4763
31.5819
32.5325
31.8988
31.265
32.6381
29.1525
30.7369
32.7438
30.9481
33.0606
32.2156
29.8919
30.5256
31.1594
31.1594
32.7438
31.4763
31.7931
33.3775
32.8494
31.265
30.7369
30.6313
32.2156
33.1663
32.2156
31.6875
33.0606
30.7369
30.7369
32.2156
34.8563
34.5394
31.265
32.955
30.6313
30.3144
30.5256
31.7931
30.9481
31.7931
30.1031
31.1594
33.0606
31.8988
30.3144
30.8425
31.8988
31.6875
32.11
31.0538
32.5325
31.8988
31.5819
33.0606
28.5188
32.955
32.955
31.0538
31.3706
32.5325
29.8919
33.3775
30.7369
30.6313
29.8919
32.3213
32.0044
31.3706
31.3706
29.9975
30.9481
32.7438
31.5819
34.9619
30.7369
31.4763
30.1031
30.5256
31.6875
32.955
32.6381
31.4763
33.1663
31.1594
30.8425
29.3638
30.6313
30.42
34.5394
29.7863
30.7369
31.1594
32.5325
33.6944
31.4763
31.5819
34.0113
31.8988
32.11
29.6806
32.3213
31.6875
32.8494
32.11
29.2581
30.8425
31.265
31.5819
29.8919
30.5256
37.8138
31.0538
30.3144
31.4763
37.2856
30.3144
30.7369
30.8425
32.5325
30.1031
32.2156
31.7931
31.0538
32.3213
33.1663
33.0606
33.6944
33.2719
31.7931
31.5819
35.8069
31.0538
30.42
32.8494
32.7438
29.3638
31.7931
31.4763
31.5819
30.1031
31.4763
29.7863
28.4131
33.8
33.4831
29.9975
30.7369
33.1663
32.5325
31.6875
30.9481
32.7438
31.265
31.4763
33.9056
32.4269
33.0606
34.8563
32.2156
30.9481
31.1594
36.4406
32.11
30.8425
29.3638
30.7369
32.7438
31.4763
28.0963
30.1031
32.7438
31.8988
32.4269
29.8919
32.2156
32.3213
31.4763
31.7931
30.9481
28.5188
36.9688
30.9481
31.3706
31.8988
29.8919
29.9975
31.5819
38.4475
30.6313
32.5325
31.6875
31.5819
30.7369
30.6313
31.6875
31.265
31.3706
31.0538
32.8494
30.6313
30.42
30.8425
31.4763
31.3706
29.4694
32.2156
29.8919
30.7369
31.5819
34.0113
30.6313
31.1594
31.265
32.4269
29.575
32.3213
30.9481
31.0538
29.6806
31.8988
31.4763
31.8988
30.9481
31.0538
32.8494
31.6875
32.3213
32.3213
31.3706
31.6875
32.6381
29.9975
33.2719
31.8988
28.9413
30.1031
31.5819
32.4269
31.1594
31.8988
30.2088
31.4763
32.5325
30.5256
29.7863
30.5256
33.3775
30.5256
29.4694
32.0044
30.9481
32.6381
31.265
32.5325
32.5325
36.2294
31.4763
31.3706
30.5256
29.3638
31.1594
32.8494
30.9481
30.42
31.0538
31.6875
31.6875
29.2581
31.7931
31.4763
31.1594
30.5256
31.3706
34.645
31.1594
34.2225
30.1031
33.0606
31.1594
30.9481
30.5256
29.6806
30.7369
33.4831
32.11
28.9413
31.8988
29.4694
29.1525
31.4763
30.6313
31.5819
32.4269
32.8494
30.2088
33.3775
32.7438
30.6313
31.3706
30.8425
31.7931
29.2581
31.5819
29.1525
32.3213
30.2088
30.8425
28.4131
29.3638
31.5819
32.11
30.42
29.6806
32.11
31.7931
34.0113
32.7438
31.6875
36.335
29.8919
33.3775
31.3706
30.9481
28.73
31.265
31.1594
31.3706
31.3706
32.8494
35.7013
34.1169
30.8425
33.5888
30.7369
31.0538
33.9056
31.7931
29.7863
34.2225
30.8425
30.9481
30.9481
33.3775
31.6875
30.42
32.955
30.7369
32.2156
32.955
31.8988
30.5256
32.4269
31.6875
31.5819
31.3706
29.0469
30.42
31.7931
29.3638
29.575
31.5819
32.2156
30.5256
32.955
31.8988
31.5819
30.9481
31.1594
30.7369
32.0044
32.3213
30.9481
29.9975
29.0469
30.5256
32.2156
28.73
31.4763
29.0469
30.7369
33.9056
30.5256
31.265
29.8919
29.9975
31.265
32.5325
31.3706
30.42
29.7863
29.575
32.3213
31.3706
33.0606
33.4831
31.3706
31.6875
32.4269
31.3706
31.1594
31.3706
30.7369
29.8919
32.5325
32.2156
31.0538
33.0606
32.5325
34.4338
31.5819
30.8425
31.4763
31.3706
33.2719
30.7369
31.4763
33.5888
31.1594
32.8494
32.0044
33.8
31.1594
32.6381
32.6381
31.3706
32.3213
33.0606
30.9481
31.8988
33.2719
31.265
29.6806
34.2225
31.5819
34.0113
31.8988
32.5325
33.6944
31.265
32.4269
31.265
30.9481
31.5819
33.1663
33.2719
32.4269
32.0044
32.8494
33.2719
30.7369
32.8494
29.2581
32.955
31.1594
31.8988
33.2719
35.1731
29.4694
31.3706
30.5256
30.8425
32.7438
32.5325
30.42
33.4831
30.6313
30.8425
31.6875
34.1169
31.4763
31.6875
30.7369
[truncated: 7,253 more rows]

## Sheet: Supplementary Fig. 12
	label	x	y		Label
0	0	-33.9	-54.9		0=N+
1	0	-18.7	-52.2		1=N-
2	0	-50.8	-38.9
3	0	44.2	-35.6
4	0	-16.2	-30.3
5	0	-5.5	-45.8
6	0	-22.4	-38.8
7	0	39.6	-34.6
8	0	-3.6	-57.6
9	0	-50.5	-37.7
10	0	-4.8	-53.2
11	0	1.1	-48.3
12	0	47.9	-50.7
13	0	-2.1	-39.2
14	0	27.6	-71.2
15	0	-9.1	-27.9
16	0	39.8	-41
17	0	21.8	-69.7
18	0	5.9	-20.1
19	0	45.3	-28.4
20	0	42.3	-18.1
21	0	-45.8	-15.3
22	0	-53.7	-36.3
23	0	39.7	-12.6
24	0	18.3	-42.8
25	0	-46.4	-15.1
26	0	35.1	-17.5
27	0	-46.3	-50.8
28	0	46.7	-29.6
29	0	4.2	-8.6
30	0	-3.4	-44.3
31	0	26.2	-57.7
32	0	-46.2	-56
33	0	-22.6	-65.1
34	0	-37.1	-15.9
35	0	0.9	-34.5
36	0	-22.3	-12.6
37	0	50.8	-29.5
38	0	-23.1	-46.8
39	0	-1.9	-38.5
40	0	36.9	-10
41	0	-33.4	-54.2
42	0	-27.7	-45.7
43	0	36.2	-23.7
44	0	13.6	-9
45	0	27.2	-20.7
46	0	-35	-28.2
47	0	12.3	-9.7
48	0	14.9	-55.8
49	0	-40.1	-56.4
50	0	24.1	-63.6
51	0	18.8	-23.5
52	0	44.8	-54.2
53	0	56	-28.8
54	0	-31.3	-33.9
55	0	25.7	-66.4
56	0	5.4	-53.3
57	0	39	-29.1
58	0	36.3	-14.1
59	0	-38.7	-57.9
60	0	5.5	-70.5
61	0	40.5	-28.6
62	0	0.2	2.2
63	0	-46.7	-12.9
64	0	-41.5	-9.6
65	0	48.6	-43.6
66	0	-51.5	-41.4
67	0	2.2	-11.3
68	0	-20.4	-53.1
69	0	-28.8	-25.5
70	0	19.6	-57.5
71	0	-3.8	-8.3
72	0	-37	-15.5
73	0	-45.8	-26.5
74	0	14	-0.8
75	0	-34.8	-21.8
76	0	27.1	-20.9
77	0	38.5	-37.6
78	0	42.4	-26.9
79	0	49.9	-43.1
80	0	-47.8	-38.1
81	0	47.6	-26.9
82	0	16.6	-21.3
83	0	38.2	-51.8
84	0	52.7	-14.9
85	0	-29	-14.2
86	0	-2.8	-29.6
87	0	48.8	-17.6
88	0	-11.5	-14.9
89	0	-50.7	-45.8
90	0	-40.7	-28.4
91	0	-8.7	-71.6
92	0	-4.3	-13.1
93	0	-3.7	-11.9
94	0	31.6	-60.7
95	0	-37.5	-44.1
96	0	43.2	-55.4
97	0	31.4	-13.3
98	0	-17.4	-8.4
99	0	-26.3	-58.8
100	0	1.4	3.2
101	0	-5.4	-21.4
102	0	32.8	-63
103	0	1	-54.2
104	0	9	-76
105	0	3.9	-0.6
106	0	-40.5	-50.9
107	0	35.8	-20.7
108	0	-13.8	-13.8
109	0	0.5	-46.8
110	0	-40.8	-16
111	0	-6.8	-29.2
112	0	-17.8	-29.6
113	0	4.1	-7.8
114	0	5.1	-42.4
115	0	28	-58.2
116	0	-41.5	-31.5
117	0	-32.3	-52.5
118	0	-14.2	-31.5
119	0	23.1	-74.7
120	0	40.5	-10.5
121	0	-36.4	-64.4
122	0	5.4	-13.8
123	0	8.7	-18.5
124	0	40.8	-27.5
125	0	1.2	-48.4
126	0	6.2	-7.6
127	0	27.6	-35
128	0	-27.3	-15.8
129	0	7.4	-36.1
130	0	8.4	-72.9
131	0	26.8	-48
132	0	43	-31.8
133	0	41.5	-39.5
134	0	27.4	-25.5
135	0	11.2	-71.4
136	0	53.2	-24.6
137	0	33.3	-54.9
138	0	0.9	-42.6
139	0	51.7	-25
140	0	12.3	-62.1
141	0	-6.7	-23.6
142	0	-42.6	-45.8
143	0	45.2	-24.3
144	0	-27.8	-49.8
145	0	13.6	-8.9
146	0	0.6	-76.5
147	0	1.9	-31.8
148	0	14.3	-43.7
149	0	-42.9	-38.8
150	0	34.7	-72
151	0	11.8	-34.7
152	0	12.9	-40.7
153	0	24	65.6
154	0	-19.6	-36.6
155	0	-6.9	-73.9
156	0	-30.3	-13.8
157	0	31.3	-68.5
158	0	14.5	-23.8
159	0	-8.2	-26
160	0	-11.2	-29.7
161	0	-41.6	-59
162	0	50.9	-17.2
163	0	13.9	-24.2
164	0	-7.1	-53.2
165	0	-44.3	-31.4
166	0	42.5	-10.8
167	0	-3.8	-6.3
168	0	34.4	-8.8
169	0	39.2	-54.7
170	0	24.4	-75.6
171	0	24.9	-14.5
172	0	-5.3	-25.2
173	0	-6.2	-51
174	0	-2.4	-56.4
175	0	-48.3	-43.8
176	0	1.7	6.9
177	0	8.5	59
178	0	-37.6	-58.9
179	0	-8.6	-45.8
180	0	-43.7	-61.2
181	0	19.6	-41
182	0	31.7	-11.2
183	0	-12.8	-62
184	0	-32.2	-49
185	0	54.3	-11.2
186	0	4.2	-33.4
187	0	36.5	-55
188	0	-47.7	-54
189	0	0.7	-5.6
190	0	-0.3	-21.8
191	0	13.5	-31.6
192	0	-10.8	-22.4
193	0	-21.2	-53.7
194	0	-32.5	-11.4
195	0	-1.9	-79
196	0	-42.9	-44.1
197	0	-10.1	-68.3
198	0	5.4	-74.4
199	0	29.6	-51.2
200	0	28.2	-13.1
201	0	-5.8	-22.4
202	0	9.9	-58.6
203	0	-39.1	-13.8
204	0	18.3	-56.6
205	0	25.4	-18.2
206	0	4.1	-49.5
207	0	3.3	-6.2
208	0	-5.1	-49.4
209	0	-15.7	-16.3
210	0	14.5	-57.1
211	0	12.6	-46.9
212	0	23.7	-64
213	0	8.8	-23.9
214	0	-0.3	-65.6
215	0	-44.6	-15.1
216	0	-33.8	-61.3
217	0	-42	-44.3
218	0	1	-32.2
219	0	-18.4	-31.5
220	0	-40.1	-24.9
221	0	-8.5	-73.5
222	0	47.4	-20.4
223	0	7.6	-66.5
224	0	-50.6	-32.8
225	0	11.2	-63
226	0	-1.4	-44.1
227	0	21.4	-55.5
228	0	12.3	-60.9
229	0	-9.2	-50.8
230	0	48.6	-38.9
231	0	0.8	-77.9
232	0	-3.1	-42.2
233	0	-22.2	-26
234	0	9.5	-18.2
235	0	-6.1	-50.6
236	0	-42.8	-37.5
237	0	-42.3	-48
238	0	56	-27.9
239	0	15.8	-65.1
240	0	37.2	-16.8
241	0	-30.3	-55.8
242	0	-53.8	-45.9
243	0	22.9	-30.9
244	0	34.2	-17
245	0	28.2	-28.8
246	0	11.9	-36.4
247	0	-44.3	-47.5
248	0	9.5	-60.8
249	0	47	-37.2
250	0	40.8	-20.4
251	0	19.6	-19.6
252	0	-13.2	-65.4
253	0	-16.3	-19
254	0	37.9	-17.7
255	0	-0.5	-32.2
256	0	31.7	-63.9
257	0	9.4	-63.3
258	0	-46.6	-60.3
259	0	-22.2	-46.8
260	0	14.5	-41.4
261	0	-32.6	-28.4
262	0	21.4	-69.4
263	0	-1.1	-51.2
264	0	-30.4	-36.1
265	0	-14.3	-60.2
266	0	50.6	-41.7
267	0	23.4	-47.6
268	0	-42.4	-19
269	0	25.6	-25.4
270	0	44.2	-34.6
271	0	-34.7	-45.2
272	0	-51.1	-40.2
273	0	15.1	-49.4
274	0	6.6	-25.7
275	0	26.2	-60.7
276	0	3.1	-11
277	0	1.5	-32.4
278	0	-3.4	-6.9
279	0	-9.6	-75
280	0	56.9	-13.9
281	0	23.1	-76.7
282	0	-30.4	-11.7
283	0	-38.7	-54.9
284	0	-36.7	-59.3
285	0	-42.2	-48.3
286	0	-5.1	-23.7
287	0	49.1	-25.4
288	0	39.6	-53.1
289	0	4.6	-65.4
290	0	-42.9	-24.5
291	0	-5	-79.9
292	0	-9.4	-77.6
293	0	22.1	66.7
294	0	52.4	-28.3
295	0	-17.9	-68.5
296	0	43	-39.7
297	0	10.3	-46.7
298	0	-34.6	-44.9
299	0	29.2	-48.1
300	0	-47.9	-33.6
301	0	19.3	-78
302	0	-31.9	-48.8
303	0	-33.5	-24
304	0	40.1	-40.1
305	0	-47.1	-35.3
306	0	-25.1	-42.9
307	0	42	-43.5
308	0	34.4	-72
309	0	-2.8	-2.4
310	0	-25.6	-57.8
311	0	27.9	-30.1
312	0	-13.6	-67.4
313	0	1	-35
314	0	3.1	-34
315	0	-37.5	-26.9
316	0	-13.9	-32.1
317	0	-3.8	-11.8
318	0	51.4	-25.3
319	0	-16.6	-42.9
320	0	-17	-23.1
321	0	-17.4	-65.9
322	0	-45.3	-13.6
323	0	8.5	9.2
324	0	31	-53.5
325	0	-6	-24.4
326	0	15.7	-62.2
327	0	29.5	-45.2
328	0	-29.7	-50
329	0	-23.2	-26.5
330	0	0.5	-40.6
331	0	-13.6	-30.4
332	0	0.3	-65.5
333	0	-9	-49.6
334	0	47.7	-11.3
335	0	23.5	-16.3
336	0	-24.2	-37.2
337	0	3.1	-32.5
338	0	12.7	1.5
339	0	-19.7	-43.7
340	0	-40.2	-61.5
341	0	-18.9	-57
342	0	23.1	-17.3
343	0	-1.7	-66.6
344	0	35.8	-12.3
345	0	13.4	-19.4
346	0	5.3	-0.7
347	0	40.3	-32.9
348	0	-25.9	-14
349	0	-54.5	-39.3
350	0	-31.2	-31.7
351	0	57.3	-13.4
352	0	35.4	-25.8
353	0	-1.6	-1.8
354	0	-0.7	-37.8
355	0	43.5	-49.4
356	0	-29.2	-29.1
357	0	-11.3	-53.7
358	0	3.9	-7.6
359	0	-31	-29.5
360	0	44.6	-14.5
361	0	19	-75.1
362	0	-47.3	-48.5
363	0	-10.2	-56.6
364	0	-40.3	-47.4
365	0	11.1	-40.5
366	0	7.2	-16.6
367	0	-13.4	-9.9
368	0	35.1	-37.8
369	0	-8.4	-16.3
370	0	39.6	-53.1
371	0	-37.3	-51.2
372	0	-21	-28.9
373	0	-5.9	-40.5
374	0	-43.7	-58.6
375	0	23.4	-56.9
376	0	24.1	-76.6
377	0	20.7	-19.3
378	0	-50.1	-44.7
379	0	-7.2	-58.2
380	0	-6.4	-78.2
381	0	-13.5	-8.2
382	0	-8.7	-35.7
383	0	-34.7	-12.5
384	0	42.9	-32.6
385	0	14.9	-24.9
386	0	40.7	-56.5
387	0	19.3	-75.8
388	0	-49.9	-35
389	0	-26.4	-53.2
390	0	25.4	-46.3
391	0	12.7	-25.5
392	0	-43.3	-9
393	0	27.3	-63.5
394	0	55.4	-32.1
395	0	35.6	-22.8
396	0	5.1	-1.3
397	0	-7.3	-77.9
398	0	-10.1	-49.3
399	0	-0.2	-32.2
400	0	28.7	-65.9
401	0	-13.4	-8.3
402	0	30.6	-51.9
403	0	-24.1	-19.6
404	0	19.8	-26.7
405	0	-21.4	-15.6
406	0	-34.4	-51.7
407	0	-31.7	-14.5
408	0	-39.9	-63
409	0	-7.8	-26.1
410	0	50.5	-12.9
411	0	-4	-12.4
412	0	19.9	-57.9
413	0	-41.4	-39.9
414	0	-38.2	-60.2
415	0	43.5	-33
416	0	-40.9	-60.2
417	0	-46.6	-61.8
418	0	-0.4	-67.9
419	0	6.3	-7.7
420	0	-16.9	-23.5
421	0	10.7	-43.6
422	0	-16.3	-67.9
423	0	-31.5	-13
424	0	-12.5	-52.8
425	0	6.4	-32.1
426	0	-31.2	-24
427	0	-28.9	-45.6
428	0	-1.8	-35.4
429	0	1.4	59.8
430	0	52.5	-24.1
431	0	-7.2	-30.3
432	0	25.3	-70.4
433	0	45.4	-56
434	0	10.1	-64.6
435	0	-35.1	-50.4
436	0	-20.3	-23
437	0	-21.6	-14.4
438	0	1.2	-47.8
439	0	-27.3	-56.4
440	0	-4.5	-52.1
441	0	-30	-35.5
442	0	56.9	-8.3
443	0	18.1	-64.1
444	0	-34.9	-45.1
445	0	7.8	-74.7
446	0	14.5	-55.5
447	0	25.3	-12.3
448	0	46.8	-18.8
449	0	-15.8	-56.1
450	0	14.2	-36.9
451	0	44.7	-41.8
452	0	9.8	-5.2
453	0	21.6	-19.7
454	0	20.9	-77.8
455	0	-37.4	-22
456	0	-1.3	-18.4
457	0	1.9	-44.8
458	0	20.1	-69
459	0	-16	-43.4
460	0	49.6	-10.2
461	0	13.9	-40.3
462	0	-9.1	-56.9
463	0	2.4	2.2
464	0	-23.7	-50.5
465	0	-26.1	-16
466	0	-6.5	-59.5
467	0	37.2	-19.5
468	0	-38.2	-26
469	0	-1.8	-27
470	0	-17.1	-7.7
471	0	40.6	-24.8
472	0	-52.3	-34
473	0	-31.9	-13.1
474	0	4.9	-5.7
475	0	-26.3	-50.8
476	0	-46.5	-52.7
477	0	32.4	-21.5
478	0	-13.9	-17.1
479	0	-5.7	-25.8
480	0	56.1	-29.7
481	0	-31.6	-50.7
482	0	-36.1	-63.6
483	0	-0.1	-28.5
484	0	-44.4	-22.5
485	0	-30	-14.7
486	0	-37	-63.5
487	0	41.4	-36
488	0	35	-71.3
489	0	-42.7	-15.9
490	0	20.1	-20.6
491	0	-6.5	-59.5
492	0	-32.7	-10
493	0	7.8	-41.5
494	0	-25.1	-52.7
495	0	17.7	-33.1
496	0	-47.2	-49.8
497	0	-10.5	-16.8
498	0	-36.8	-35.5
499	0	48.1	-26.6
500	0	16.8	-71.9
501	0	-1.6	-16.9
502	0	-42.1	-59.9
503	0	-44.8	-15.4
504	0	-24.9	-10.7
505	0	42.2	-32.5
506	0	-45.2	-20.2
507	0	4.1	-1
508	0	-3	-8.3
509	0	-12	-14.1
510	0	-16.8	-62.6
511	0	-0.5	-42.9
512	0	-7.4	-52.9
513	0	4	-65.2
514	0	38.4	-67.1
515	0	19.7	-29.7
516	0	-10.4	-66.4
517	0	2.5	-40.8
518	0	-7.3	-20.4
519	0	-3.9	-51.7
520	0	-14.8	-68.9
521	0	20.4	-63.6
522	0	18.8	-72.9
523	0	4.9	-77.7
524	0	7.7	-77.2
525	0	36	-72.2
526	0	-43.1	-63.4
527	0	27.4	-56.6
528	0	-29.1	-54.7
529	0	-1.5	-76.4
530	0	47.3	-30.9
531	0	22.6	-13.1
532	0	-20.9	-54.1
533	0	21.2	-74.1
534	0	11.9	-42.5
535	0	-20.2	-40
536	0	-41.8	-15.6
537	0	8.2	-23
538	0	52.8	-28.8
539	0	4	-12.6
540	0	-14.6	-20.8
541	0	-37.1	-60.1
542	0	-28.5	-33.2
543	0	-1.3	-38.3
544	0	6.4	-75
545	0	-14.7	-59.1
546	0	-7.3	-45
547	0	35.9	-10.5
548	0	-11.8	-54.7
549	0	21.5	-35.7
550	0	-4.8	-8.2
551	0	40.1	-34.5
552	0	15	-15.2
553	0	11.4	-63.6
554	0	-6	-13.7
555	0	-7.4	-46.3
556	0	-6.8	-26.5
557	0	34.1	-16.6
558	0	8.5	-69.6
559	0	17.5	-62.4
560	0	35.3	-25.9
561	0	-26.3	-52.9
562	0	45.1	-20
563	0	26.8	53.6
564	0	17.1	-49.7
565	0	-38.5	-53.5
566	0	55.3	-12.2
567	0	8.8	-51.9
568	0	-36.6	-23.4
569	0	14.3	60.7
570	0	0.7	-60.7
571	0	26.1	-63.6
572	0	-14.6	-39.3
573	0	-37.4	-58
574	0	4.5	-65.3
575	0	-41.8	-16
576	0	24	-45
577	0	-52.3	-37.8
578	0	-12.8	-9.5
579	0	-17.2	-37.5
580	0	34.1	-70.8
581	0	17.5	-36.5
582	0	28.8	-61.4
583	0	25.1	-15.3
584	0	28.2	-35.7
585	0	-32.1	-11.3
586	0	16.6	-1
587	0	23.9	-15.5
588	0	-30.3	-36.9
589	0	45.7	-47.2
590	0	-26.2	-9.9
591	0	-21.3	-37
592	0	-20.7	-69
593	0	-5.4	-40.2
594	0	-41.9	-63.5
595	0	43.4	-58.2
596	0	34.7	-21.9
597	0	-47.4	-53.6
598	0	-9.9	-41.2
599	0	11.5	-21.1
600	0	29.3	-48
601	0	13.9	-9.8
602	0	34.6	-17.2
603	0	-15.3	-68.5
604	0	-2.9	-41.5
605	0	-30.3	-44.8
606	0	0.1	-17.4
607	0	-9.4	-78.4
608	0	23	-55.7
609	0	43.6	-30.2
610	0	-21.2	-52.9
611	0	-19	-32.1
612	0	-4.6	-8.8
613	0	-0.8	-64.7
614	0	-9	-34.5
615	0	8.8	-56.2
616	0	-22.4	-50.9
617	0	5.2	-31.1
618	0	23.3	54.8
619	0	-3.2	-41.2
620	0	-0.5	-68.2
621	0	16.5	-23.5
622	0	10	-62.9
623	0	-6.1	-58.2
624	0	-37.6	-51.4
625	0	15.1	-56
626	0	-45.8	-29.4
627	0	5.1	23.4
628	0	44.1	-13.8
629	0	12.5	-19.3
630	0	-13.8	-41.2
631	0	4.4	23.2
632	0	30.4	-35.4
633	0	-12.1	-27.4
634	0	-42.3	-11.2
635	0	-2.4	-13.2
636	0	-9.8	-10.4
637	0	-25.7	-53.1
638	0	28.2	-51.5
639	0	-50.2	-56.1
640	0	39.6	-12.8
641	0	5.5	2.6
642	0	-20.3	-28.6
643	0	-38.3	-33.3
644	0	4.6	-9
645	0	7.9	-14.6
646	0	-0.4	-6.5
647	0	-13.3	-71.7
648	0	-19.8	-70.1
649	0	-51.8	-43.4
650	0	-41.9	-38.4
651	0	20.9	-70.8
652	0	-36.1	-59.6
653	0	-8.3	-8.3
654	0	1.2	-37.7
655	0	53.2	-37.7
656	0	18.2	-75.5
657	0	-35.7	-55.4
658	0	51.3	-21.8
659	0	-43.2	-47.5
660	0	29.7	-61.6
661	0	4.1	-35.6
662	0	-12.6	-24.1
663	0	-49.7	-59.3
664	0	52.1	-10.9
665	0	8.8	-26.9
666	0	-5.1	-58.4
667	0	15	-13.8
668	0	-16.2	-69.4
669	0	33.9	-46.7
670	0	47.4	-32.5
671	0	0	-23.6
672	0	31.9	-60.6
673	0	37.1	-48
674	0	-5.5	-34
675	0	20.4	-66.3
676	0	48.3	-26.6
677	0	-36.6	-42.4
678	0	52.3	-37.8
679	0	-14.9	-56.5
680	0	-23.1	-36.4
681	0	-3.7	-0.3
682	0	6.3	-70.1
683	0	5.1	-74
684	0	24.8	-33
685	0	-9.3	-76.9
686	0	52.3	-29.5
687	0	23.6	-19.6
688	0	2.1	-71.1
689	0	48.9	-43.3
690	0	12.2	-4.6
691	0	56.5	-28.2
692	0	-1.4	3.1
693	0	-37.2	-16.4
694	0	-11	-40.3
695	0	-4.5	-77.9
696	0	7.8	-34.7
697	0	8.5	-57.2
698	0	11.5	-3
699	0	29.4	-23.7
700	0	43.6	-40.4
701	0	10.4	-18.2
702	0	-19.2	-11.8
703	0	-44	-10.8
704	0	38.2	-36.3
705	0	-45.3	-12.8
706	0	31.6	-54.9
707	0	-11.1	-14.8
708	0	49.8	-8.3
709	0	3.8	-73.5
710	0	-9.8	-72.5
711	0	-23	-19.5
712	0	8.6	-62.7
713	0	19.5	-49.1
714	0	-34.8	-57.9
715	0	5.7	7
716	0	-44.2	-11.2
717	0	-41.6	-26.1
718	0	-51.6	-37.6
719	0	-47.7	-45.3
720	0	6.8	-75.2
721	0	25.1	-17.5
722	0	-19.7	-54.7
723	0	43.8	-30.2
724	0	0.8	-60.6
725	0	47.9	-44.2
726	0	-47	-58.6
727	0	39.2	-39.3
728	0	-17	-12.5
729	0	-12.4	-52.5
730	0	42.3	-28.8
731	0	3.9	-9.6
732	0	-7.8	-77.7
733	0	26.7	-73.2
734	0	51.9	-31
735	0	-7.9	-41
736	0	-32.8	-27.6
737	0	42.5	-18.2
738	0	57.2	-18.9
739	0	47.4	-46.8
740	0	12.1	-36.1
741	0	-36.1	-15.9
742	0	9.3	-42.4
743	0	47.3	-29.8
744	0	12.7	-30.2
745	0	26.2	-61.4
746	0	47.7	-16.3
747	0	-13.4	-18.7
748	0	-10.6	-17.7
749	0	9.9	-46.9
750	0	-14.3	-31.6
751	0	23.1	-78.7
752	0	15.4	-27.6
753	0	-43.2	-12.5
754	0	6.1	-10
755	0	-42.5	-25
756	0	4.1	-36
757	0	30.3	-12.4
758	0	-33.2	-28.4
759	0	-27.6	-45.7
760	0	48.6	-11.9
761	0	-52	-43.2
762	0	-14.4	-34
763	0	-29.9	-14.2
764	0	-3.8	-4.5
765	0	7.3	-37.1
766	0	4.4	-22
767	0	21.1	-61.4
768	0	28.7	-43.3
769	0	-33.1	-10
770	0	6.4	-27.9
771	0	23.8	-62.3
772	0	27.3	-21.6
773	0	31.8	-50.2
774	0	9.2	-8.8
775	0	-0.9	-54.4
776	0	52.6	-28.7
777	0	-35.8	-37.4
778	0	-9.5	-21.5
779	0	15.5	-1.5
780	0	48.3	-15.6
781	0	50.7	-29.4
782	0	56.9	-12.8
783	0	22	66.6
784	0	-44.9	-27.3
785	0	-46.1	-46.3
786	0	-10.1	-65.4
787	0	-18.7	-28.9
788	0	-10.7	-73.1
789	0	-38.5	-22.1
790	0	-23.6	-20.2
791	0	28	-49.9
792	0	22.7	-8.2
793	0	-30.9	-39.9
794	0	-9	-28
795	0	34.4	-13.6
796	0	-8.4	-11
797	0	-17.4	-39.1
798	0	26.3	-42.2
799	0	-31.3	-30.3
800	0	51.2	-31.5
801	0	22.5	-13
802	0	32.4	-52.4
803	0	-51	-56.5
804	0	50	-19.2
805	0	-15	-27.2
806	0	16.3	-47
807	0	-46.4	-41.5
808	0	-46.3	-27.8
809	0	8	-34.3
810	0	51.5	-23.9
811	0	-10.3	-17.1
812	0	15.4	-2.1
813	0	-42.2	-56.1
814	0	40.8	-17.9
815	0	-8.2	-52.9
816	0	25.2	-11.6
817	0	35.8	-12.1
818	0	46.8	-21.7
819	0	-43.9	-31.5
820	0	-13.1	-41.1
821	0	-17.9	-33.2
822	0	25	-54.3
823	0	-4.7	-52.9
824	0	10.8	19.3
825	0	20.6	-65.1
826	0	-23	-41.4
827	0	23.7	-16
828	0	-8.9	-46.1
829	0	45.2	-18.7
830	0	19.4	-48.1
831	0	-16.5	-51.7
832	0	35.6	-64.6
833	0	-17.1	-22.8
834	0	-38.4	-42.8
835	0	11.2	-41.2
836	0	-28.5	-59.9
837	0	5.3	-69
838	0	-42.5	-43.8
839	0	-3.7	-49.1
840	0	46.2	-25.2
841	0	-25.8	-57.6
842	0	-7.8	-41
843	0	22.4	-73.5
844	0	28	-72.1
845	0	14.6	-58.9
846	0	15.7	-33.5
847	0	-43	-25.5
848	0	18.3	-44.2
849	0	16.6	-21.1
850	0	-43	-33.8
851	0	13.1	0.7
852	0	-37	-2.5
853	0	-14.3	-14.5
854	0	-13.2	-19
855	0	21.6	-21.9
856	0	-35.7	-15.6
857	0	23.8	-19.2
858	0	13.6	-9.6
859	0	43.3	-57.7
860	0	23.8	-56.7
861	0	-1.8	-36.9
862	0	-1.7	1.2
863	0	39.3	-52.6
864	0	-7	-23.7
865	0	-50.6	-36.7
866	0	11	-61.9
867	0	-13.2	50.8
868	0	-40.1	-17.7
869	0	5.7	-29.8
870	0	-23.3	-66.7
871	0	-43.4	-56.1
872	0	12.7	-71
873	0	-41.4	-21.6
874	0	-32.5	-63.9
875	0	28.9	-66.1
876	0	-4.8	-46
877	0	7.2	-23.2
878	0	-10	-39.8
879	0	33.4	-18.9
880	0	-47	-29.5
881	0	39.6	-11.2
882	0	-10.3	-16.3
883	0	-13.5	-18.5
884	0	37.2	-20.4
885	0	10.7	-70.6
886	0	12.5	1.4
887	0	9	-56.2
888	0	39.2	-21.4
889	0	10.5	-43
890	0	12.3	-4.6
891	0	28.4	-57.2
892	0	-24.7	-62.9
893	0	5.2	-63.9
894	0	-48.3	-40
895	0	14.1	-15.4
896	0	0.7	-77.9
897	0	-13.2	-36.3
898	0	39	-52.1
899	0	29.6	-50.8
900	0	11.3	-21.7
901	0	31.3	-15.6
902	0	-38.5	-17.9
903	0	-20.7	-23.9
904	0	17.3	-14.6
905	0	-2.2	-32.3
906	0	-31.1	-33.9
907	0	14.7	-11.3
908	0	33.8	-14
909	0	-34.6	-12.3
910	0	-49.2	-39.5
911	0	-36.7	-32.5
912	0	21.7	-56.1
913	0	-41.7	-34.8
914	0	-29.4	-51.7
915	0	-4.2	-6.3
916	0	28.8	-45.2
917	0	5.6	-50.9
918	0	52.6	-10.8
919	0	22.2	-22
920	0	48.9	-17.2
921	0	34.6	-56
922	0	14.7	-61.2
923	0	45.9	-29.9
924	0	10.5	-26.3
925	0	33.8	-71.9
926	0	14.5	-25.3
927	0	26.1	-12.4
928	0	36	-47.3
929	0	56.9	-20.4
930	0	5.5	-59.1
931	0	22.4	-57
932	0	43.9	-37.3
933	0	27.6	-59
934	0	5.4	-28.2
935	0	-4	-6
936	0	-0.9	-40.5
937	0	-45.5	-14.9
938	0	30	-39.5
939	0	-29.9	-46.1
940	0	21.4	63.4
941	0	29.2	-55.3
942	0	-13.4	-46.9
943	0	15.4	-26
944	0	33.3	-68.3
945	0	0.4	-5.5
946	0	-41.9	-47.1
947	0	47.1	-16.3
948	0	-21	-24
949	0	-15.7	-61.7
950	0	37.3	-31.1
951	0	22.6	-57.3
952	0	-7.7	-21.8
953	0	19.7	-37.6
954	0	-45.1	-12.7
955	0	-19.1	-39.4
956	0	28.2	-48.9
957	0	-45.5	-26
958	0	-31.8	-15.5
959	0	-49.9	-54.2
960	0	2.4	65.8
961	0	48.4	-37.3
962	0	4.7	-70.8
963	0	-6.3	-13.3
964	0	15.5	-24.3
965	0	-1.9	-21.9
966	0	-27.5	-29.2
967	0	28	-7.7
968	0	35.2	-55
969	0	-17.6	-69.1
970	0	-45.5	-47.8
971	0	-6.3	-41.4
972	0	23.2	-42.2
973	0	39.5	-15.5
974	0	52	-38.5
975	0	-8.4	-6.5
976	0	-0.6	-77.9
977	0	36.5	-21.8
978	0	26.3	-36.9
979	0	5.3	-16.8
980	0	29.4	-57.4
981	0	-35.1	-36.8
982	0	28.3	-49.6
983	0	32.4	-22.9
984	0	-12.3	-15.9
985	0	-18.2	-42.3
986	0	-45.9	-26.6
987	0	5.1	-49.9
988	0	-37.3	-51.1
989	0	-46.1	-52.7
990	0	-33.4	-10.4
991	0	37.5	-31.6
992	0	-13.2	-73.7
993	0	-36.9	-45.3
994	0	14.5	-42
995	0	39.3	-9.9
996	0	34.2	-11
997	0	5.5	-13.9
998	0	-11.1	-53.8
999	0	-9.9	-72.9
1000	0	38.2	-51.9
1001	0	15.8	-24.1
1002	0	19.5	-36.3
1003	0	42.4	-58.8
1004	0	-0.1	-56.2
1005	0	2.8	-54.3
1006	0	8.8	-10.8
1007	0	-21.1	-43.9
1008	0	22.9	-54
1009	0	-36.7	-58.1
1010	0	-29.8	-26.7
1011	0	18.7	-44.7
1012	0	8.4	-57.2
1013	0	-44.8	-59.7
1014	0	-32.5	-25.7
1015	0	-50.3	-53.8
1016	0	37	-66.6
1017	0	-49.7	-57.4
1018	0	43.9	-35.7
1019	0	-0.8	-54.6
1020	0	34.4	-71.1
1021	0	33.4	-43.5
1022	0	25	-26.5
1023	0	-42.7	-44.7
1024	0	-53	-33.8
1025	0	18.2	-75.6
1026	0	-9	-78.7
1027	0	-0.3	-72.4
1028	0	16	-25.3
1029	0	-33.6	-29
1030	0	-10.1	-78.3
1031	0	3.4	71.6
1032	0	-7.8	-31.3
1033	0	-44.8	-12
1034	0	-6.5	-25
1035	0	47.3	-31
1036	0	22.5	-29.6
1037	0	-13.5	-37.6
1038	0	-16.1	-59.7
1039	0	17	-70.3
1040	0	9.5	-2.2
1041	0	6.1	-59.2
1042	0	-38.6	-57.9
1043	0	0	-72.6
1044	0	0.1	-34.1
1045	0	-23.4	-48
1046	0	-40.3	-54.7
1047	0	11.5	-16.2
1048	0	-22.1	-34.7
1049	0	-44.4	-31.5
1050	0	-1.9	-9.5
1051	0	-21.9	-10
1052	0	29.9	-48.3
1053	0	21.2	-20.6
1054	0	4.1	-50.6
1055	0	23.8	-52.1
1056	0	43.9	-37
1057	0	-24.2	44.6
1058	0	25.1	-27.4
1059	0	-42.7	-56.1
1060	0	-2.9	1.8
1061	0	-41.9	-12
1062	0	11.3	-50.4
1063	0	-43.7	-56
1064	0	-41.3	-15.5
1065	0	-6	-54.5
1066	0	0.7	-46.5
1067	0	44.6	56
1068	0	-48	-30.4
1069	0	32.3	-17
1070	0	-36.2	-53.8
1071	0	-13.8	-31.2
1072	0	8.9	-26.7
1073	0	10.1	-74.4
1074	0	12.4	-42
1075	0	-41.4	-24.9
1076	0	55.1	-9.4
1077	0	3.5	-17
1078	0	-25.7	-52.8
1079	0	10	-48.9
1080	0	-5.1	-47.6
1081	0	41	-51.2
1082	0	-48	-33.9
1083	0	-39.8	-21.8
1084	0	-5.8	-66.4
1085	0	48.3	-38.8
1086	0	-42.2	-17.4
1087	0	7	-9.9
1088	0	38.9	-19.7
1089	0	-12.5	-35.9
1090	0	10.6	-72.2
1091	0	1.4	-54.4
1092	0	-44.2	-60.9
1093	0	-47.2	-48.2
1094	0	-19	-32
1095	0	-36	-44.9
1096	0	-50.8	-44.1
1097	0	-25.9	-58.3
1098	0	50.9	-23.6
1099	0	7.2	-52
1100	0	-9.5	-30.6
1101	0	-5.7	-55.1
1102	0	35.1	-25
1103	0	-20.2	-15.1
1104	0	-22.2	70.8
1105	0	-11.8	-55
1106	0	19	-56
1107	0	26	-17.9
1108	0	1.9	-42.3
1109	0	12.8	1
1110	0	0.2	-43.6
1111	0	42.6	-38
1112	0	-17.5	-67.5
1113	0	-24.1	-63.4
1114	0	25.8	-53
1115	0	20.9	-62.2
1116	0	27.1	-21.5
1117	0	-3.8	-8.3
1118	0	-45	-12.8
1119	0	8.1	-30.5
1120	0	38.3	-41.5
1121	0	28.5	-75.1
1122	0	26.4	54.4
1123	0	18	-14.6
1124	0	-30.8	-57.9
1125	0	-3.7	-29.4
1126	0	-27	-10.7
1127	0	-46.7	-31.7
1128	0	-18.5	-64.2
1129	0	0.6	-65.7
1130	0	8.3	-47.9
1131	0	-1.1	-52.6
1132	0	0.1	-20.7
1133	0	23.8	-36
1134	0	43.8	-33.9
1135	0	-5.4	-80.4
1136	0	29.8	-18.5
1137	0	-36.2	-2.1
1138	0	7.1	-76.3
1139	0	-37.6	-61.3
1140	0	22.3	-9.6
1141	0	-2.7	-46.1
1142	0	-9.9	-33.6
1143	0	-8.2	-42.6
1144	0	24.7	-61.9
1145	0	-18.7	-32.9
1146	0	-9.7	-72.5
1147	0	-13.5	-62.5
1148	0	29	-43.8
1149	0	27.4	-48.5
1150	0	-13.9	-26.8
1151	0	16.8	-17.6
1152	0	-29.5	-51.9
1153	0	40.9	-24.8
1154	0	-16	-30
1155	0	-21.2	-15.2
1156	0	-28.5	-29.3
1157	0	39	-30.1
1158	0	-20.6	-30.8
1159	0	39.1	-29.6
1160	0	3.6	-29.5
1161	0	15.7	-53.2
1162	0	7.8	-22.6
1163	0	-36.7	-47.5
1164	0	-45.9	-52.3
1165	0	-33.5	-30.6
1166	0	27.9	-16.1
1167	0	-17.2	-37.3
1168	0	4.6	-69.1
1169	0	46.1	-24.8
1170	0	-50.2	-40.1
1171	0	26.4	-41.5
1172	0	1.7	-42.1
1173	0	-44.2	-42.6
1174	0	56.2	-18.9
1175	0	-40.3	-12.7
1176	0	-35.5	-24.3
1177	0	33.3	-39.7
1178	0	2.5	-24.4
1179	0	49.4	-41.1
1180	0	-26.9	-27.5
1181	0	5.7	-9.1
1182	0	31.4	-71.1
1183	0	-10.4	-65.3
1184	0	35.9	-57.2
1185	0	-53.6	-36.5
1186	0	31.9	-70
1187	0	26.6	-73.6
1188	0	29.9	-62.7
1189	0	30.1	-71.9
1190	0	10.5	-68.7
1191	0	-39.6	-26.5
1192	0	-33.8	-37.2
1193	0	-1.3	-13.5
1194	0	-36.8	-56.5
1195	0	5.5	-66.7
1196	0	-4.1	-73.6
1197	0	-16.1	-10.2
1198	0	-16.2	-16.8
1199	0	44.2	-16.1
1200	0	31.3	-59.6
1201	0	41.9	-27.7
1202	0	56.4	-18.4
1203	0	-30.9	-29.4
1204	0	0.8	-74.3
1205	0	-10.9	-53.8
1206	0	11.2	-10
1207	0	13	-60
1208	0	46.5	-23.2
1209	0	-10.6	-58.1
1210	0	-50.4	-45.9
1211	0	-5.2	-25.3
1212	0	-6	-58.2
1213	0	9.2	11.7
1214	0	36.3	-17.6
1215	0	23.1	-78.6
1216	0	43.7	-35.6
1217	0	-47.1	-58.1
1218	0	25.8	-57.2
1219	0	-22.5	-66.4
1220	0	16.4	-64.1
1221	0	-14.7	-40.3
1222	0	5.2	-8.1
1223	0	54.2	-21.3
1224	0	31.4	-36.9
1225	0	-2.1	-8.6
1226	0	-0.5	1
1227	0	15.7	-76.8
1228	0	-10.8	-32.2
1229	0	-23.5	-19.5
1230	0	33.9	-46.6
1231	0	-9.7	-10.7
1232	0	-2.6	-38.9
1233	0	-4.7	-47
1234	0	46.4	-16.8
1235	0	7.5	0.5
1236	0	14.1	-35.9
1237	0	43.5	-38.3
1238	0	-25.9	-51
1239	0	40.4	-29.9
1240	0	5.8	-66.7
1241	0	0	-44.9
1242	0	10.4	-68.5
1243	0	-13.8	-66.3
1244	0	-13.9	-41.2
1245	0	1.1	-75.8
1246	0	49.7	-33.8
1247	0	-16.8	-60.5
1248	0	-23.9	-48.3
1249	0	37.5	-21.4
1250	0	-8	-41.2
1251	0	44	-50.6
1252	0	-51.5	-30.5
1253	0	47.4	-49.9
1254	0	-42.9	-17.2
1255	0	17.7	-10.9
1256	0	-18.9	-9.3
1257	0	-10.6	-73
1258	0	-42.3	-33.7
1259	0	-30.2	-24.9
1260	0	-1.4	-8.9
1261	0	47.4	-16.3
1262	0	-12.3	-45
1263	0	3.4	-35.5
1264	0	-18.4	-34.3
1265	0	0.9	-77.1
1266	0	-22.5	-54.5
1267	0	-49.4	-42
1268	0	-42.8	-40.2
1269	0	26	-40.7
1270	0	11	-4.2
1271	0	0.8	-75.9
1272	0	-20.3	-22.7
1273	0	26.7	-13.7
1274	0	38.3	-30.1
1275	0	16.8	-16.1
1276	0	52.5	-28.2
1277	0	36.2	-39
1278	0	6.3	-7.3
1279	0	-37.1	-19.4
1280	0	-8.9	-50.7
1281	0	-43.9	-60.2
1282	0	-3.6	-38.2
1283	0	27	-32.8
1284	0	-36.8	-24.8
1285	0	18.9	-50.3
1286	0	-10.9	-17.3
1287	0	23.3	-42
1288	0	-6.1	-79.1
1289	0	-37.9	-60.1
1290	0	54.4	-34.7
1291	0	11.1	-71.6
1292	0	-31.8	-25.9
1293	0	-0.5	-25.4
1294	0	34.4	-17
1295	0	27.6	-27
1296	0	-11.2	27.6
1297	0	50.5	-17.6
1298	0	16	-22.6
1299	0	-42.6	-39.2
1300	0	43	-23.1
1301	0	-34.2	-54.6
1302	0	-49.2	-37.7
1303	0	43.5	-33.2
1304	0	-15	-35.1
1305	0	-23.5	-48.7
1306	0	12.6	62.2
1307	0	-24.7	-51.6
1308	0	-19.9	-23.4
1309	0	49.7	-31.6
1310	0	-11.4	-70.7
1311	0	-35.7	-60.9
1312	0	-41	-35.1
1313	0	9.7	-54.7
1314	0	25.4	-46.9
1315	0	-12.3	-7.6
1316	0	-8	-20.5
1317	0	-38.8	-21.6
1318	0	31.4	-71.1
1319	0	38	-33.7
1320	0	-42	-62.7
1321	0	10.5	-34.6
1322	0	2.8	-17.7
1323	0	-16.4	-73.9
1324	0	48.9	-46.8
1325	0	-39.5	-14.2
1326	0	56.5	-10.2
1327	0	-25.7	-38.4
1328	0	-6.1	-12.4
1329	0	-41.9	-11.5
1330	0	6.7	-7.6
1331	0	5.1	8.4
1332	0	33.8	-33.4
1333	0	15.1	-60.3
1334	0	23.8	-20.7
1335	0	4.8	-5.5
1336	0	-31.1	-32.9
1337	0	-2.3	-56.4
1338	0	9	-69
1339	0	-5.4	-66.5
1340	0	-36.9	-21.5
1341	0	-46.1	-63.7
1342	0	12.8	-30.1
1343	0	-34.4	-21.8
1344	0	-29.4	-26.9
1345	0	-34.9	-12.5
1346	0	10.2	-72.2
1347	0	-9.7	-46.6
1348	0	7.8	-19.7
1349	0	37.9	-40.3
1350	0	-8.9	55.2
1351	0	41.9	-42.8
1352	0	-50.4	-32.2
1353	0	-18.5	-28.4
1354	0	28.9	-65.5
1355	0	-5.4	-26.5
1356	0	31.2	-18.6
1357	0	12.6	-1.6
1358	0	6.8	-61.9
1359	0	17	-63.9
1360	0	-35.2	-17.1
1361	0	49.4	-13
1362	0	-33.7	-15
1363	0	19.3	-28
1364	0	0.7	-24.6
1365	0	47.7	-23.3
1366	0	55.9	-31.6
1367	0	19.8	-45.3
1368	0	-8.6	-62.2
1369	0	9.3	-1.6
1370	0	-47.3	-64.7
1371	0	2.7	-9.8
1372	0	44	-48.2
1373	0	24.4	-32.9
1374	0	7.6	1.1
1375	0	43.2	-18.2
1376	0	-6.9	-14.7
1377	0	-35.5	-57
1378	0	-46.2	-58.8
1379	0	-30.3	-11.9
1380	0	45	-44.8
1381	0	52.3	-15.3
1382	0	-5.1	-67.1
1383	0	51.8	-22.1
1384	0	-31.3	-36.9
1385	0	18.3	-13.9
1386	0	48.3	-12.1
1387	0	31.1	-59.4
1388	0	16.9	-63.8
1389	0	-40.5	-23.9
1390	0	-2.7	2
1391	0	38	-64.6
1392	0	12.5	-41.1
1393	0	42.4	-42.5
1394	0	-29.7	-14.1
1395	0	-43.5	-58.5
1396	0	42.1	-29.2
1397	0	14.5	-4.1
1398	0	-3.1	-65.3
1399	0	37.8	-64.8
1400	0	21.1	-30.5
1401	0	-14.5	-15.2
1402	0	18.8	-23.2
1403	0	-44.7	-18.3
1404	0	-9.4	-75.7
1405	0	30.8	-71.7
1406	0	3.9	-55
1407	0	46.2	-28.1
1408	0	-1.2	-53
1409	0	-35.1	-13.3
1410	0	-8.2	-57
1411	0	53.7	-12.8
1412	0	-8.6	-78.1
1413	0	-22.3	-47.9
1414	0	14.8	-24.9
1415	0	13.2	64.6
1416	0	-3.7	-33.1
1417	0	52.7	-29.3
1418	0	43.2	-35.1
1419	0	-40.6	-31.5
1420	0	-6.5	-19.6
1421	0	-18.9	-10.7
1422	0	-36.6	-52.3
1423	0	3.8	-55.1
1424	0	-45.8	-26.5
1425	0	39.1	-50.8
1426	0	-8.6	-9.2
1427	0	49.3	-7.5
1428	0	12.2	-38.6
1429	0	35.1	-25.2
1430	0	14.2	-38.3
1431	0	-8.1	-22.1
1432	0	-22.7	-15
1433	0	27.4	-45.8
1434	0	-46.4	-58.1
1435	0	-31.2	-34.8
1436	0	-8.3	-61.4
1437	0	38.1	-47.1
1438	0	-5.8	-35.4
1439	0	21.8	-65.5
1440	0	-8.7	-34.8
1441	0	-8.7	-56.9
1442	0	34.4	-17.1
1443	0	19.5	-41.6
1444	0	-4.6	-54.2
1445	0	35.8	-29
1446	0	-20.4	-9.4
1447	0	53.6	-24.3
1448	0	34.9	-24.8
1449	0	-14.1	-40.8
1450	0	-37	-11.5
1451	0	-40.9	-40.4
1452	0	15.3	-61.5
1453	0	8.2	-44.6
1454	0	-7.9	-31.5
1455	0	0.4	-77.5
1456	0	-7.3	-27.1
1457	0	29.7	-16.3
1458	0	0.8	-62.8
1459	0	-10.4	-33.3
1460	0	51.7	-9.1
1461	0	-41.3	-60.4
1462	0	23.2	-29.7
1463	0	-23.4	-25.5
1464	0	23.3	-29.9
1465	0	4.2	-68.9
1466	0	25.2	-32.7
1467	0	5.4	-51.1
1468	0	24	-45.2
1469	0	31.8	-39.7
1470	0	42.5	-29.1
1471	0	-47.4	-50.8
1472	0	42.8	-35.3
1473	0	-14.5	-51.9
1474	0	50	-27.9
1475	0	-37.7	-32.6
1476	0	10.6	-50.9
1477	0	18.2	-64.6
1478	0	13.7	-61
1479	0	25.1	-65.2
1480	0	19.3	-26.3
1481	0	-22.4	-56.1
1482	0	-41.1	-49.8
1483	0	15.1	-65
1484	0	3.6	0.8
1485	0	-36.8	-47.4
1486	0	19.3	-46.5
1487	0	-11.5	-55.4
1488	0	-16.7	-62.2
1489	0	9.6	-51.1
1490	0	21.4	-35.8
1491	0	44.2	-48.2
1492	0	41.2	-21
1493	0	56.2	-8.3
1494	0	3.7	-35.1
1495	0	10.3	2.1
1496	0	13.3	-3
1497	0	8.9	-20.6
1498	0	-2.3	-20.3
1499	0	9.4	-5.3
1500	0	47.2	-30.6
1501	0	14.3	-38.2
1502	0	-14.9	-24.8
1503	0	-12.7	-26.3
1504	0	-36.2	-44
1505	0	-10.6	-59.2
1506	0	25.7	-70.3
1507	0	-16.2	-46
1508	0	-26.6	-58.5
1509	0	15.1	-49.2
1510	0	30.4	-15
1511	0	16.2	-0.8
1512	0	-2.5	-64.1
1513	0	-14.9	-55.4
1514	0	43.4	-59
1515	0	30.9	-15
1516	0	-26	-39.3
1517	0	36.4	-37.6
1518	0	47.8	-45.8
1519	0	3.2	-33
1520	0	-14.1	-60.5
1521	0	-15.6	-61.4
1522	0	24.3	-75.7
1523	0	-42	-20.8
1524	0	-11.9	-14.7
1525	0	24.9	-68.3
1526	0	-22.3	-65
1527	0	-30	-28.1
1528	0	-55	-38.5
1529	0	50.4	-37.9
1530	0	12.9	-56.2
1531	0	-21.1	-25.7
1532	0	1.2	-24.1
1533	0	23.5	-75.5
1534	0	11.9	-60.8
1535	0	-23.1	-33.2
1536	0	-30.1	-26.6
1537	0	51.2	-9.3
1538	0	26.5	-28.3
1539	0	41.1	-28.7
1540	0	-43.2	-47.3
1541	0	49.5	-39.6
1542	0	-2.7	-63.5
1543	0	-42.4	-11.4
1544	0	42.8	-19.1
1545	0	34	-34.9
1546	0	-21.5	-67.1
1547	0	25.4	-72.5
1548	0	-20.7	-24.9
1549	0	38.9	-30.7
1550	0	-10.8	-34.8
1551	0	23	-12
1552	0	4.6	-4.7
1553	0	49.2	-11.1
1554	0	-19.9	-34.9
1555	0	-11	-53.3
1556	0	-1.7	-62.8
1557	0	3.8	-17
1558	0	41.7	-26.6
1559	0	-41.7	-12.3
1560	0	-18.5	-68.8
1561	0	-15.8	-59.3
1562	0	43	-37.1
1563	0	1.1	-4.5
1564	0	-6.5	-79.7
1565	0	-24.1	-43.8
1566	0	19	-46.7
1567	0	10.4	-38.8
1568	0	-46.1	-31.9
1569	0	-7	-51.2
1570	0	8	8.9
1571	0	15	-41.2
1572	0	20.8	-20.7
1573	0	-16.7	-43
1574	0	19.1	-48.1
1575	0	0.9	-4.7
1576	0	-6	-23.3
1577	0	-9.8	54.6
1578	0	-44.4	-45
1579	0	-0.1	-19.4
1580	0	29.2	-48.1
1581	0	-38	-63.9
1582	0	-43.2	-44.1
1583	0	40.9	-24.8
1584	0	24.3	-71.3
1585	0	40.5	-20.1
1586	0	-1.8	-20.1
1587	0	-25	-52.5
1588	0	-25.8	-14
1589	0	24.2	-10.3
1590	0	7.2	-76.3
1591	0	20.7	-39.9
1592	0	-13	-35.2
1593	0	-5	-65
1594	0	-27.1	-11.5
1595	0	56.4	-9.4
1596	0	22.7	-22.3
1597	0	48.8	-11.4
1598	0	-20.5	-38.9
1599	0	13.3	-8.1
1600	0	11.7	-72.5
1601	0	44.4	-47.8
1602	0	-23	-33.7
1603	0	7.2	-73.9
1604	0	-0.5	-1.3
1605	0	-10.2	-26.2
1606	0	-48.4	-34.4
1607	0	4	-71
1608	0	9.8	-62.3
1609	0	5.1	-43.6
1610	0	-42.9	-33.2
1611	0	-13.3	-67.7
1612	0	-48.2	-33.8
1613	0	-51.8	-32.4
1614	0	23.1	-76.2
1615	0	-17	-23.4
1616	0	27.7	-30.6
1617	0	-36.9	-51.3
1618	0	16.7	-50.3
1619	0	-41.6	-59.3
1620	0	-40.5	-33.5
1621	0	-42.2	-53.6
1622	0	17.6	-73.1
1623	0	-40.4	-41.4
1624	0	-36.2	-33.6
1625	0	-18.9	-18
1626	0	-47.3	-50.9
1627	0	1.1	-34.7
1628	0	52	-10.9
1629	0	-25.5	-26.8
1630	0	9.9	-62.1
1631	0	-44.5	-30.4
1632	0	-13.1	-71.7
1633	0	32.3	-12.8
1634	0	19	-73.2
1635	0	-50.3	-40.2
1636	0	55.5	-13.1
1637	0	41.2	-18.4
1638	0	36	-53.9
1639	0	-19.1	-43.9
1640	0	-15	-69.2
1641	0	-29.5	-51.1
1642	0	39.3	-38.3
1643	0	29.6	-51.4
1644	0	-30	-42.1
1645	0	-37.4	-46.6
1646	0	57.1	-19.3
1647	0	-2.9	-59.2
1648	0	2.7	70
1649	0	2.1	-24.7
1650	0	-24.7	-19.7
1651	0	-1.1	-58.3
1652	0	40.1	-55.5
1653	0	-11.2	-77.6
1654	0	11.5	-19.1
1655	0	-19.6	-35.3
1656	0	-13.6	-69.7
1657	0	-46.5	-12.8
1658	0	27.2	-58.5
1659	0	-6.9	-19.7
1660	0	4.9	-68.1
1661	0	42.5	-43.2
1662	0	17.8	-24.1
1663	0	16.1	-60.3
1664	0	-28.7	-54.8
1665	0	-38.7	-37
1666	0	49.6	-10.5
1667	0	-13.5	-38.6
1668	0	-3.7	-59.7
1669	0	-0.8	-66.7
1670	0	-35.1	-17.4
1671	0	-43.6	-43.9
1672	0	51	-10.4
1673	0	34	-14.2
1674	0	31.3	-36.2
1675	0	-18.1	-30.2
1676	0	27.5	-61.1
1677	0	49.5	-44.7
1678	0	39.7	-52.7
1679	0	-1.6	-17.2
1680	0	58.1	-19.2
1681	0	42	-30.4
1682	0	-53.6	-36.3
1683	0	50.7	-20.7
1684	0	43.8	-40.2
1685	0	-44.5	-27.6
1686	0	8.2	-77.1
1687	0	4.4	-17.3
1688	0	-53.6	-40.9
1689	0	4.2	-33.7
1690	0	0	-23.8
1691	0	40.2	-40.6
1692	0	53.8	-18.3
1693	0	37.7	-64.7
1694	0	32.3	-16
1695	0	15.1	-64.4
1696	0	-29.7	-13.2
1697	0	-37.6	-14.2
1698	0	33.9	-63.5
1699	0	5.1	-68.9
1700	0	7.6	2.6
1701	0	-19.6	-70.3
1702	0	19.6	-20.1
1703	0	-18.9	-53.5
1704	0	19.6	-56.9
1705	0	-38.5	-43
1706	0	-15.6	-55
1707	0	10.6	-50.9
1708	0	-24	-64.8
1709	0	8.1	21.8
1710	0	14.9	-65.3
1711	0	56.1	-12.5
1712	0	-42.3	-49.3
1713	0	35.4	-66.5
1714	0	22.3	-54.6
1715	0	-21.7	-15.8
1716	0	55.3	-13
1717	0	-13.6	-47.4
1718	0	-38.5	-45.3
1719	0	11.9	-62.8
1720	0	38.7	-26.6
1721	0	33.2	-26
1722	0	-4.2	-31
1723	0	23.2	-37
1724	0	-18.5	-10
1725	0	42.9	-22.7
1726	0	-20.2	-34.4
1727	0	-29.9	-36.4
1728	0	34.3	-65.3
1729	0	-40.5	-45
1730	0	36.3	-22.1
1731	0	4.7	-70.9
1732	0	-33.7	-13.9
1733	0	-8.1	-79.6
1734	0	-23.9	-63.4
1735	0	39.6	-60.8
1736	0	21.2	-72.8
1737	0	20.9	-30.9
1738	0	-37.4	-60.2
1739	0	-34	-52.3
1740	0	18.3	-4.2
1741	0	47.1	-46.6
1742	0	-27.2	-14.8
1743	0	1.9	-53.5
1744	0	-22.7	-14.2
1745	0	52.9	-34.7
1746	0	-11.9	-44.1
1747	0	26.7	-14
1748	0	54.7	-17.4
1749	0	5.5	-21.4
1750	0	49.4	-46.7
1751	0	-14.9	-19.7
1752	0	1	-60.5
1753	0	-37.5	-51.5
1754	0	-51.9	-37.4
1755	0	18.9	-76
1756	0	36.7	-39.5
1757	0	41.7	-30.2
1758	0	-50.3	-56
1759	0	-28.5	-53.4
1760	0	23.5	-76.7
1761	0	-33.9	-21.3
1762	0	5.5	69.6
1763	0	-9.5	-34.3
1764	0	29.7	-56.4
1765	0	-3.9	-37.8
1766	0	-19.7	-52.7
1767	0	-23.7	-50.3
1768	0	-40	-14
1769	0	-31.3	-16.4
1770	0	9.6	-8.8
1771	0	15.7	-11.4
1772	0	25.1	-70
1773	0	-47.1	-63.5
1774	0	14.8	-25
1775	0	-40.5	-21.8
1776	0	26.2	-34.5
1777	0	-15.9	-30
1778	0	36.9	-64.8
1779	0	-36.8	-37.6
1780	0	-12.7	-24.6
1781	0	-34.8	-24.3
1782	0	-12.7	-36.2
1783	0	-50.5	-45.5
1784	0	23.1	-22.4
1785	0	52	-11.6
1786	0	-16.5	-17.1
1787	0	-11.5	-35.5
1788	0	47.7	-26.8
1789	0	-17.6	-68.9
1790	0	23.8	-71.5
1791	0	18.5	-77
1792	0	-0.6	-24.2
1793	0	11	-43.9
1794	0	13	-2
1795	0	29.5	-28.2
1796	0	-8.5	-24.4
1797	0	-53.2	-34.2
1798	0	-47.4	-39.5
1799	0	27	-38
1800	0	-33.6	-16.2
1801	0	27.6	-25.6
1802	0	15.7	-27
1803	0	9.9	-15.2
1804	0	-43.1	-47.7
1805	0	30.8	-37.4
1806	0	42.8	-57.7
1807	0	-47.8	-36.2
1808	0	9.8	-75
1809	0	-9.9	-76.1
1810	0	-38.8	-34.2
1811	0	52.7	-26.7
1812	0	36.3	-22
1813	0	8.5	-20.5
1814	0	27.6	-30
1815	0	-20.5	-37.6
1816	0	25	-50
1817	0	45.3	-28
1818	0	-34.5	-23.8
1819	0	32.4	-14.4
1820	0	44.7	-50.4
1821	0	4	6.7
1822	0	39.2	-27.4
1823	0	9.7	-48.9
1824	0	-11	-65
1825	0	7.2	-6.6
1826	0	4.4	-35.6
1827	0	-27.9	-24.8
1828	0	-55.8	-36.1
1829	0	28.8	-36.3
1830	0	-36.8	-42.4
1831	0	11.1	-38.7
1832	0	51.7	-42
1833	0	9.8	-50
1834	0	-20.8	-12.8
1835	0	22.9	-39.4
1836	0	-13.6	-71.3
1837	0	47.7	-40.3
1838	0	16.4	-36.4
1839	0	1.3	-24.3
1840	0	24.7	-71
1841	0	-2.2	-8.5
1842	0	-26	-40.6
1843	0	-41.7	-35.1
1844	0	31.5	-46.4
1845	0	6.4	-32.2
1846	0	22.5	-78.9
1847	0	52.2	-32.4
1848	0	-54.4	-38.8
1849	0	41.5	-40.9
1850	0	20.2	-64.5
1851	0	-50.4	-33.9
1852	0	6.9	-61.9
1853	0	-31.2	-13
1854	0	3.2	-9.9
1855	0	-45.4	-22.5
1856	0	18.6	-16.8
1857	0	0.3	-43
1858	0	27.7	-8.7
1859	0	-0.8	-41
1860	0	-32	-23.3
1861	0	-7.5	-12.1
1862	0	-34.7	-38.4
1863	0	-49.9	-57.2
1864	0	36.1	-32.7
1865	0	-42.9	-11.3
1866	0	13.7	-35.6
1867	0	33.3	-56.6
1868	0	26.5	-41
1869	0	34	-30.3
1870	0	-45.2	-25.8
1871	0	18.8	-23.5
1872	0	5.4	-5.1
1873	0	20.5	-78.6
1874	0	13.8	-11.1
1875	0	44	-15.7
1876	0	6.3	-65.1
1877	0	-5.8	-21.3
1878	0	-46.8	-16.8
1879	0	-28.8	-10
1880	0	-43.7	-13.8
1881	0	3.2	4.2
1882	0	21	-54.2
1883	0	0.7	-28.6
1884	0	36.1	-53.8
1885	0	18	-64.6
1886	0	-16.3	-39
1887	0	-41.6	-12.5
1888	0	-38.3	-21.3
1889	0	23	-35
1890	0	6.8	-75.7
1891	0	49.8	-21.5
1892	0	-28.8	-44.2
1893	0	17.5	-72.4
1894	0	35.8	-70.6
1895	0	54.1	-21.4
1896	0	49.5	-46.8
1897	0	-9.2	-22.8
1898	0	-12.1	-63.6
1899	0	30.3	-64.9
1900	0	58.1	-8.6
1901	0	55.3	-16.2
1902	0	-20	-59.5
1903	0	-17.6	-60.4
1904	0	34.9	-21
1905	0	3.4	24.7
1906	0	24.6	-49.2
1907	0	-46.4	-13.1
1908	0	51.6	-14.7
1909	0	14.1	-7.5
1910	0	-29.1	-56.9
1911	0	-16.6	-37.8
1912	0	25.8	-57.5
1913	0	-9.4	-50.5
1914	0	-46.3	-47.4
1915	0	-46	-31.6
1916	0	24.2	-51.9
1917	0	-14.7	-65.9
1918	0	35.2	-52.6
1919	0	-20.4	-69.1
1920	0	-34.8	-56.7
1921	0	3.8	1.3
1922	0	33.1	-33.7
1923	0	33.4	-31.3
1924	0	-10.8	-65.3
1925	0	-28.4	-53.2
1926	0	-47	-27.8
1927	0	34.3	-72.3
1928	0	0.9	-39.3
1929	0	25.1	-30.9
1930	0	40.3	-19.9
1931	0	13.6	-22.9
1932	0	-9.7	-68.7
1933	0	57.1	-16
1934	0	2.9	-76.8
1935	0	39.5	-34.5
1936	0	-21.1	-66.9
1937	0	47.4	-37.6
1938	0	27.1	-36.7
1939	0	-1.5	-75.8
1940	0	-1.5	-45.2
1941	0	22.1	-13.1
1942	0	11.8	-23.3
1943	0	34.6	-13.1
1944	0	-14.2	-12.6
1945	0	55.9	-27.2
1946	0	-52.7	-36.7
1947	0	6.7	-74.1
1948	0	3.4	-49.4
1949	0	11.2	-10
1950	0	-7.8	-73.9
1951	0	-15.7	-31.2
1952	0	-15	-69.3
1953	0	5.2	-1.4
1954	0	30	-30
1955	0	-49.3	-37.7
1956	0	-1.5	-26.2
1957	0	-3	-8
1958	0	19.7	-71.3
1959	0	41.2	-43.6
1960	0	-38.7	-31.4
1961	0	3.8	-25.6
1962	0	7.3	-71.1
1963	0	22.2	-10
1964	0	-43	-25.6
1965	0	23.8	-72.7
1966	0	-51.1	-36.1
1967	0	35.4	-66
1968	0	5.7	-53.4
1969	0	-40.7	-40.6
1970	0	-12.7	-14.4
1971	0	-19.9	-61.9
1972	0	10.9	19
1973	0	40.2	-11.5
1974	0	-15.8	-40.1
1975	0	36	-10.4
1976	0	8.6	-19.5
1977	0	34.2	-65
1978	0	12.2	-48.6
1979	0	-19.2	-65.6
1980	0	-22.9	-39.8
1981	0	8.6	-56.5
1982	0	-24.3	-19.2
1983	0	-24	-44.5
1984	0	21.4	63.8
1985	0	33.4	-43.5
1986	0	-13.4	-44.5
1987	0	-50	-36.2
1988	0	49.4	-30.7
1989	0	17.4	-1.2
1990	0	-20.8	-22.8
1991	0	13	-63.6
1992	0	52.3	-31
1993	0	35.5	-17.7
1994	0	3.6	-10.5
1995	0	-23.9	-54.2
1996	0	-46.2	-59.2
1997	0	-46.2	-46.4
1998	0	-27.5	-11.2
[truncated: 14,001 more rows]

## Sheet: Supplementary Fig. 13
0.963962
1.06942
1.03507
1.20767
1.17251
0.895316
1.05359
0.971944
1.33308
0.930597
1.03086
1.24459
0.961883
0.992616
1.02355
0.961436
0.99209
1.04201
1.01082
0.915259
0.958201
1.01599
0.98208
0.944165
1.03189
1.06726
1.04862
1.02756
1.137
1.09799
0.940613
0.913028
1.00723
1.13809
1.03006
0.954135
1.10256
1.10037
0.883884
1.00809
1.12217
1.00485
1.02164
1.24272
1.03809
1.05144
1.12549
0.897802
1.03321
0.968411
1.03064
0.93807
0.909141
0.960863
0.965858
1.06278
0.907855
0.942657
1.18988
0.991641
0.93497
1.02809
0.971803
1.03105
0.962999
0.892638
1.21582
1.12477
1.04738
0.953182
0.900831
0.950261
0.915816
0.972049
1.01703
1.03543
0.900552
1.24228
0.915382
1.15064
1.03659
0.88852
0.890629
0.944543
1.2332
0.972158
1.0767
1.03302
0.897918
0.911142
1.03941
1.03575
0.973634
1.00892
0.980685
0.975735
0.898433
0.884295
1.0488
0.939738
0.956252
1.09226
0.969038
0.99479
1.02599
1.01649
0.926773
1.1549
0.909745
1.23181
1.03876
0.925581
1.04253
1.06021
0.962295
1.27389
1.02343
1.03937
0.913767
0.985528
0.981819
0.890841
1.12212
0.924353
0.946305
1.32029
1.05383
1.1036
0.927168
0.892834
0.91668
1.02939
0.996802
0.979345
1.01267
0.910515
1.05934
1.03088
0.943931
1.019
1.00849
0.915382
0.886226
1.03874
1.02328
1.03018
0.933037
0.890982
0.953254
0.98635
0.999401
1.06428
1.0291
0.997343
0.956043
1.33307
0.92416
1.20704
1.08831
0.896841
1.07503
0.990942
1.02145
0.975822
1.24864
0.931078
1.02016
0.986635
0.955061
1.10302
1.01206
1.1323
0.931125
1.37508
1.21627
0.917251
0.921537
0.93297
0.963565
1.34804
0.898737
1.01554
1.03374
1.06478
0.895281
0.986242
0.993097
1.17964
1.00515
0.916708
0.912689
0.953647
1.13587
0.941945
0.990775
1.09427
0.892309
0.986996
0.907255
0.896993
1.00798
0.96868
1.17413
0.928451
0.953503
0.990062
0.872382
0.95331
1.27727
0.960939
1.12062
0.994025
0.990531
0.904645
1.05518
0.894592
0.884823
0.916682
1.11369
1.04892
0.9138
0.990308
0.944417
1.03549
1.0055
1.19986
0.890569
0.913064
1.03954
0.898012
1.04114
1.15953
1.08696
0.923779
0.899277
0.891851
1.00668
1.05838
1.00683
0.91224
0.946569
0.975502
1.1801
1.00506
0.922632
0.915936
0.983068
0.926761
0.961327
1.00492
1.27848
0.949009
0.964231
0.924797
0.903846
1.03619
0.963491
0.899368
0.917109
0.974475
1.0314
1.06161
0.993145
0.931687
1.01779
0.96203
0.987646
1.05503
0.878288
1.10613
1.06501
0.959797
0.926961
0.92838
1.00131
1.03913
0.974866
0.939225
0.914432
1.16384
0.945534
1.19406
1.00564
0.972165
0.896934
0.986782
0.916177
0.987195
0.980778
0.932856
1.00061
0.976421
1.01979
0.923097
1.11394
0.890612
1.01774
0.928274
0.911174
0.980594
1.06578
0.920976
0.948475
0.902167
1.05404
1.01706
0.888546
0.903001
1.00612
0.886757
0.948433
1.12762
0.976651
0.959913
1.04779
0.917119
0.882907
0.896999
1.00782
0.943159
0.968096
1.03397
0.947839
0.98573
1.20634
1.11554
0.880763
1.00075
0.993604
1.24107
0.980357
1.05615
1.02029
1.14716
0.98184
1.01176
0.941634
0.897583
0.998999
0.998793
1.06922
0.992138
1.19058
0.926738
1.04858
1.0408
0.895007
0.903688
0.947785
1.08372
0.979417
1.05743
0.933485
1.1964
1.04255
0.935848
1.00632
0.913849
0.914995
0.99908
0.982729
0.998519
1.16524
0.973074
1.33932
1.0891
0.892448
1.00653
0.8913
0.936397
1.27931
0.92428
0.882375
1.00004
1.04035
0.932803
0.988313
1.09412
1.14282
0.90306
1.01444
0.923638
0.942954
0.977407
1.11832
0.941851
0.960084
1.05897
1.00871
0.931983
1.13189
0.883679
0.915407
0.956504
1.14698
1.02369
0.982479
0.891324
0.961956
0.90868
1.03813
1.11273
0.957145
1.14439
1.01972
0.892893
0.950606
1.0282
0.912388
0.909333
1.03878
0.902369
1.0758
0.984054
0.963805
0.9991
1.2999
1.05664
0.891995
1.23289
0.95659
1.00383
0.883561
0.955431
0.891224
0.971769
0.989699
1.08909
1.02473
0.909115
1.02802
1.06509
1.00858
1.01186
0.932193
1.29827
0.997276
1.07447
0.897857
0.994006
0.97462
1.13758
1.0994
0.910081
0.880844
0.972314
1.11821
0.918612
0.919037
0.968676
1.10705
0.904192
1.09335
0.936388
1.25013
0.914327
0.905619
0.922522
1.21731
1.11291
0.897857
1.0851
0.962752
0.928378
1.17286
0.909805
0.969808
1.27519
1.17272
0.927944
0.993149
1.08643
0.898053
0.941882
0.889599
0.954972
0.966761
0.981027
1.0592
1.03586
0.901162
0.870087
0.985298
1.00031
0.910939
1.02279
0.917615
1.36028
0.961113
0.903721
0.912742
0.88599
0.904547
0.954714
1.16665
0.903561
0.955084
0.943954
0.987737
0.985156
1.01974
1.01828
0.900573
1.00026
1.01922
0.899681
1.06156
1.00924
0.914092
1.06239
0.967624
1.17841
0.905885
0.917994
0.94574
1.12616
0.945621
0.929017
0.969687
1.34041
0.977012
0.966742
0.979809
1.03556
1.0031
1.07943
0.944411
0.904234
0.879183
0.904617
0.910537
0.984773
1.08221
0.905248
1.06911
1.01606
0.964213
1.0675
1.24946
0.969557
1.10137
1.26235
0.952457
0.926811
1.12534
0.980617
1.06988
0.972268
0.891076
0.989203
1.23646
0.932627
1.10069
0.906867
0.943084
0.929727
0.892431
0.940754
0.923178
0.984291
1.11312
0.919269
0.943605
1.0076
1.0297
1.03932
0.933621
1.02325
0.925534
1.00279
1.00288
0.960935
1.16844
1.08764
1.13061
1.07044
0.894296
1.02556
0.919558
0.908294
0.906155
0.890852
0.995659
0.930912
0.951722
0.884993
0.954459
1.00084
1.06861
0.897806
0.961321
0.909249
0.988542
0.909696
1.04836
0.988267
1.20839
1.10688
1.12499
0.950516
0.939012
0.987063
1.16629
1.01331
1.12743
1.06253
1.01352
1.00584
0.988452
0.91828
0.907913
0.932436
0.997284
0.926988
1.19641
1.03898
0.961719
1.2086
0.990606
0.899303
0.929568
1.03236
1.09327
0.908439
0.903304
0.910492
0.879157
0.887999
0.904268
0.968567
1.04002
1.03163
0.955938
1.28655
1.03975
0.910603
0.93215
0.898947
0.901571
0.949433
1.14465
1.00902
0.987125
1.01586
1.36974
0.994377
1.00509
0.898266
0.908962
0.920953
1.12094
0.90373
0.900311
0.943224
0.989433
0.999003
1.02558
1.0315
0.893568
0.920128
0.919958
1.03348
0.901577
1.01
0.91661
0.984193
1.04621
0.983569
0.908023
0.928161
1.09527
0.906988
1.07445
0.98572
1.38174
1.01866
0.979444
1.17092
1.02905
1.03618
0.94647
0.921338
0.957836
0.909793
0.923061
1.00792
1.24457
0.903744
0.894081
0.913104
1.11484
1.10125
0.914855
1.0081
0.893666
1.09163
0.974079
0.905961
0.917333
1.06082
1.04444
0.901461
1.24386
1.03298
0.99267
0.899943
0.903667
0.931469
1.01969
0.922833
1.01878
0.916516
1.07954
1.09499
1.0148
1.01393
0.932605
0.987828
1.02227
0.88291
0.897951
1.00273
0.913991
0.961277
0.920643
0.946621
0.886195
1.28122
0.999243
1.25047
1.08738
1.04916
0.948451
1.00475
1.05332
1.09758
0.900136
0.889645
0.971063
0.950369
1.10291
0.985822
1.23303
0.92378
0.898193
0.929864
0.924261
0.942246
1.05858
0.896061
0.994578
0.928208
0.927517
1.27347
0.975804
1.187
0.875042
0.889837
0.905258
0.899748
0.883142
0.906394
0.953781
1.00985
0.916883
1.03236
0.892261
0.893774
0.948753
0.877946
0.947426
1.10088
0.908159
0.97434
1.12657
1.06596
0.92728
0.999708
1.0233
0.882999
1.04886
0.907912
0.924252
0.899263
0.936293
0.933606
0.917174
0.996221
0.999046
0.919358
0.896618
0.96125
1.09538
1.0266
0.985141
0.884069
0.905789
0.890274
0.970948
0.902179
1.02226
0.996138
0.981019
1.21987
0.987353
0.916253
1.01702
0.891833
0.966207
1.04006
1.11155
0.982002
1.06302
1.01833
1.12652
0.884845
0.919142
0.897967
0.986216
1.13715
0.969318
0.924768
1.07486
1.14417
1.01309
0.935151
1.06933
0.955752
0.879715
0.940185
1.00363
1.03144
1.04327
1.02028
0.998965
0.991631
0.957301
1.02561
1.10301
0.954027
0.91438
0.968607
1.20705
0.957425
1.01124
0.964525
1.16362
0.968812
0.905366
0.928673
0.946944
1.24793
0.957158
0.900308
1.01018
0.956649
0.888292
0.880992
1.02726
0.917417
0.893238
0.951892
0.916225
0.997021
1.05129
0.951418
0.972191
1.00012
0.960999
1.02319
0.900265
0.968866
0.915946
0.893597
1.0298
1.05491
0.984438
1.06746
0.918499
0.963447
0.897562
1.03033
0.909303
0.965428
0.971513
1.0386
0.928385
0.911
1.05062
1.0736
0.849843
1.11066
1.01389
1.0738
0.94902
0.898412
0.907833
0.903361
0.930616
1.00326
0.990183
0.920468
0.953583
0.929786
0.966556
1.24711
0.987876
1.21018
1.01171
0.925683
0.880111
0.932275
1.03623
0.919401
0.891519
0.899568
0.877544
1.02028
0.919548
1.09877
0.901952
0.951245
0.983753
1.12807
1.01107
0.906947
1.00267
1.00352
0.990777
0.965363
1.16566
1.05056
0.918316
1.05312
0.946158
1.04009
0.973267
0.884452
1.00961
0.995651
0.885785
1.01647
1.0132
1.01021
1.03256
0.972423
1.15916
1.04577
0.933176
0.960511
1.05862
0.930532
1.11108
1.00263
1.18358
0.887732
1.01519
0.89783
0.908197
1.05401
0.919573
0.969224
0.897804
1.2325
0.947947
1.01566
1.0415
0.992701
0.981936
0.957316
0.981325
0.974645
1.14595
0.902872
0.898291
1.06812
0.925909
1.0059
0.933784
1.00324
1.0571
1.00925
0.996396
0.903482
1.02847
1.01649
1.05228
0.942648
1.00901
0.950867
1.25504
1.15648
0.932637
0.978302
1.06482
0.89545
0.967068
1.24382
1.05895
0.887157
1.01186
1.01096
0.951693
0.990904
0.984405
1.07831
1.05735
0.987923
0.882327
0.970965
1.02759
0.99817
1.01079
0.900141
0.923282
0.928421
1.00073
1.07743
1.01537
1.07393
1.05992
1.03441
0.922711
1.06202
0.965334
1.29203
0.932969
0.920555
0.897561
1.03019
1.01007
0.975618
0.926865
1.09299
1.11902
1.07751
1.00609
0.901711
0.986778
1.07708
0.91361
0.941343
0.905645
1.00967
0.892994
1.07108
0.994952
1.02072
1.18307
1.00016
0.935902
0.961879
1.19138
1.01802
0.876563
1.09104
1.07281
0.902645
0.918297
0.993207
0.947421
1.1762
0.919951
1.03403
1.03534
0.912926
1.28448
0.879913
1.04442
0.918
0.895517
1.08764
0.99444
1.08431
0.98954
1.14772
0.918779
0.900973
1.0814
0.954903
1.33516
0.976749
1.05526
1.0033
1.053
1.12635
1.00608
0.917964
0.975112
1.13539
0.882333
1.03254
0.997682
1.33984
0.985971
0.880931
0.896585
0.921073
1.00716
0.944518
1.14988
0.903919
0.924775
0.923542
1.04177
1.0291
0.976029
1.19094
0.885352
0.97972
1.01552
1.05128
0.950575
0.99911
0.89714
0.938491
0.902451
0.905181
0.974428
1.30091
0.911348
0.996534
1.03411
0.914558
0.999218
1.05971
0.893568
1.01899
1.00523
0.914759
0.926449
1.03601
0.92726
1.06029
0.97758
0.901492
0.937022
0.929262
0.959786
1.03517
1.09792
0.952356
0.889862
1.31365
1.02567
0.872334
0.90938
0.895128
1.00745
0.917676
0.902276
1.01714
1.03896
0.963275
1.03799
0.903313
1.06232
0.905291
0.944968
0.971625
1.11377
1.00466
0.89207
0.905273
1.03861
1.01969
0.912217
1.08859
0.948707
0.901212
1.04179
1.01856
1.24046
0.999338
1.12516
1.16859
0.883387
0.901507
0.987798
1.00609
1.01566
0.969184
0.885446
0.926246
1.15433
0.960112
1.10501
1.03694
1.0244
1.06883
0.912516
1.1832
0.979996
1.07924
1.06726
0.888909
0.914497
0.999855
0.981495
1.1383
0.933102
0.893567
1.10911
1.00093
0.978021
1.05741
1.01773
0.977468
0.946057
0.947223
1.06102
1.02218
1.03123
0.89869
1.05968
0.942486
0.892395
0.906403
0.969119
0.940226
1.00475
1.01331
0.926366
1.02771
0.908164
1.03548
1.08497
0.958486
0.919124
1.00372
1.07293
1.02846
0.932719
0.953381
1.25423
0.865366
0.95883
1.26216
0.997845
1.19092
0.969056
0.922744
1.03457
1.00507
1.13813
0.931656
1.10072
0.929881
0.939918
0.900533
0.918499
1.00556
0.985357
1.02292
1.06279
1.26615
0.905292
1.0196
1.0039
0.902227
1.07635
1.03637
0.971975
0.920839
1.00081
1.0472
1.05763
1.14965
0.886632
1.09643
1.00698
0.956492
1.01195
0.896577
0.968809
1.28338
1.01496
1.01118
0.955211
0.902203
0.925216
1.01904
0.919922
0.997469
1.25106
1.00562
0.9269
0.8965
1.02507
0.968008
1.09366
1.05722
1.11027
0.912673
1.13002
0.972297
1.30697
0.910795
0.993007
1.04507
1.10349
0.925256
0.943214
1.07582
1.02567
1.1931
0.927213
1.01867
1.02329
0.895843
1.03156
1.0146
1.05408
0.902531
0.927579
0.912771
1.00662
0.906737
0.995694
0.987682
1.07762
1.04981
1.02708
0.989817
1.3966
0.901785
1.0026
1.27387
0.927799
1.05022
1.14958
0.970708
1.12935
1.02163
1.02618
0.882397
0.892027
1.09096
0.928053
1.00903
1.05029
0.92246
0.988332
1.12845
1.05376
0.905742
0.890033
0.909543
0.984716
1.19764
0.973689
0.933949
0.888532
0.94912
1.03049
1.07482
0.999278
1.12422
1.1039
0.932382
0.903285
0.947459
1.00178
0.960717
1.22073
0.98118
0.904703
0.862157
1.04299
1.16909
1.16546
1.00351
1.32558
0.983665
1.20139
0.985632
0.992796
1.01866
0.884901
0.972052
0.894308
0.990106
0.983209
1.18382
1.02472
0.950335
0.923819
1.04933
0.918705
1.04246
0.91645
1.03803
0.951694
0.897653
0.936775
1.03881
0.915317
1.06008
0.945176
0.918473
0.944792
1.00895
0.969396
1.00451
1.01112
1.07009
0.887958
1.03556
0.946593
0.902524
0.954151
0.920036
1.00077
1.20271
0.891726
0.916967
0.972673
1.03872
0.977403
0.932398
1.03278
1.03088
1.01496
1.03253
1.03731
0.911278
0.908164
0.981819
0.987521
0.977867
1.1261
0.994637
1.02987
0.898375
0.896727
0.947877
1.0013
0.949742
0.95955
0.994695
0.963565
1.23286
0.931007
1.01751
1.01273
0.980828
1.28878
0.888707
1.0014
1.05698
1.05292
0.943012
0.965845
1.03791
1.10248
0.969778
0.924687
0.875796
1.01905
0.910593
0.91127
1.14561
0.964447
0.913028
1.15809
0.904986
1.01467
0.910735
1.04389
0.947789
0.88807
1.08033
1.04496
0.99271
1.0505
0.9142
1.03683
0.89338
1.14338
0.919289
0.879699
0.931221
0.887147
0.904627
1.0035
0.89248
0.942596
1.00268
0.942523
1.02026
0.882308
1.13334
0.939135
1.2948
0.900734
0.886753
1.05976
1.0563
1.0185
1.00334
1.03357
0.986901
1.09261
0.897828
1.14276
0.935082
1.16225
1.0202
0.958375
1.08757
1.04285
1.18806
1.10653
0.885017
1.06931
0.884567
0.916372
0.91028
0.897855
1.01608
1.1317
1.21279
0.910629
0.899685
1.12244
0.992354
0.903602
1.09182
0.982816
0.929183
1.26603
0.976954
0.924325
1.05804
1.23505
0.924894
1.01616
0.92472
1.02901
0.990115
1.04368
0.930604
0.912089
1.03983
0.876427
0.982137
1.07469
0.904449
0.954828
1.27293
0.997224
0.945537
1.07346
1.00521
1.01213
1.02634
0.907212
0.895708
0.90584
0.946524
0.917121
0.891661
1.00307
0.977186
1.32392
1.13848
0.952773
1.05731
0.903486
0.872644
0.995227
0.981803
1.11095
0.872114
1.01979
0.993866
0.93625
1.01655
0.968281
1.07935
1.33121
1.18324
0.946993
1.01364
0.940322
0.902446
1.03544
0.887676
0.924934
1.06726
0.914027
0.878328
0.925045
0.989618
0.889197
1.1009
0.967983
0.907857
0.933613
0.977154
1.14418
1.01119
1.00132
1.28436
1.11429
1.07399
1.13607
1.09456
0.900713
0.982301
1.19013
0.92693
1.16862
0.952142
0.97611
1.07434
1.00423
1.02684
1.06801
0.999587
0.919138
0.891215
1.01674
0.910225
0.903974
0.979775
1.09365
0.970423
0.919203
1.03439
0.953497
1.11287
1.13651
0.898172
1.03011
0.999466
1.00248
1.25059
0.993877
1.08951
0.945879
0.992258
0.89631
0.91205
0.892807
0.916994
1.04821
0.89207
0.942471
0.919062
1.03489
0.996336
0.948694
1.06353
1.01068
0.983022
1.27685
0.880438
0.983543
1.39646
1.24461
1.07779
1.09345
0.923757
0.949153
0.984977
1.00135
0.9718
1.19248
0.911565
1.05246
0.99791
0.894146
1.08087
0.946623
0.988669
0.973112
0.891401
0.901676
1.04886
0.970117
0.968579
1.03866
0.934505
0.903719
1.0033
1.30396
0.958946
0.964743
1.1381
0.933842
0.877302
0.89631
0.928235
0.930913
1.0822
0.915957
0.92669
1.02514
0.987319
1.00799
1.03175
1.15212
0.958328
1.17746
0.991846
1.05004
0.887438
0.892366
0.890332
0.938013
1.12564
1.03592
0.903817
1.01038
0.907334
0.950358
1.00646
1.00644
0.95453
1.02759
1.12148
1.06364
0.936306
1.01423
1.09031
0.962742
1.13326
0.896747
1.04344
1.03036
0.993536
0.906328
0.915363
0.890247
1.26151
0.874747
1.03739
0.951623
0.950225
0.897554
0.90756
1.06122
0.968415
0.95133
0.890989
0.980655
1.02635
0.903648
0.931273
0.898937
1.16263
0.912462
0.951998
1.00734
0.910947
1.07756
0.888747
0.943258
1.04071
0.900287
1.11301
1.01296
0.912419
1.08182
0.91677
1.01701
1.13087
1.02946
0.899535
1.01486
0.898429
0.979555
0.903518
0.97228
0.926152
1.12282
1.24082
0.944962
0.932948
0.998426
0.92619
0.999669
1.11005
1.19417
0.935808
0.96772
0.985758
0.898303
1.27322
1.03169
1.19268
0.885297
1.01949
0.914427
0.915104
0.998079
1.04846
1.07221
0.934931
1.05517
1.00497
1.01474
0.928966
1.11813
0.926357
0.972441
1.16822
1.02577
1.02134
0.907481
0.895658
1.01055
1.12015
0.915909
1.03923
1.06048
0.939725
0.96595
1.05035
0.894971
0.893539
0.940493
1.00216
0.962354
1.1579
0.996581
0.896549
0.985703
1.0787
0.933125
0.97269
0.990257
1.01412
0.908328
0.89204
0.941692
1.25026
0.930957
0.95677
0.924191
0.986276
0.897356
0.905739
1.02767
1.05405
0.928578
0.988841
1.03351
0.934751
0.947159
0.895049
0.957577
0.969864
0.918515
0.88983
0.982486
0.931351
1.0236
0.906479
0.953051
1.1589
0.997687
0.97548
0.935936
1.01285
0.913555
1.1173
1.14726
1.06471
0.944856
0.989294
0.946182
1.08534
0.9021
0.89579
1.03992
0.908619
0.89396
0.938281
0.922816
1.03564
0.895509
1.07197
0.967769
0.97644
0.938395
1.1486
0.926218
0.995489
0.984102
0.900064
0.999504
0.928797
0.99995
1.05765
0.898452
1.00472
1.03969
1.13291
0.935412
1.03809
0.903904
0.929676
0.900398
0.897597
0.91167
0.934385
1.00803
0.90019
0.922929
0.904426
1.0923
1.04549
1.10021
0.985021
0.987886
0.969461
1.01208
0.926739
0.943511
0.949628
1.03659
1.06583
1.16533
0.911341
0.946371
0.883602
0.945371
1.08358
1.02757
1.01272
1.0696
1.05997
0.929803
1.04587
1.00517
0.952328
0.88654
0.958773
1.27681
0.925057
0.8883
0.95315
1.06021
1.04836
0.89527
0.988361
1.03551
0.998678
0.985969
1.13
0.93798
1.02786
0.91756
0.922918
0.978985
0.933573
0.965965
1.29241
0.921723
1.08974
1.15871
0.898769
0.892499
0.927262
1.26358
1.01994
0.984753
0.965594
1.07873
1.00643
1.22727
0.908557
0.898901
1.01515
0.895472
1.22423
1.11293
1.20097
1.00266
0.898712
1.03105
0.986269
0.994289
0.986148
0.993962
0.917237
0.941394
0.915015
1.02921
0.883057
0.987318
1.05741
0.944672
1.06761
0.905064
1.02367
1.01869
1.1055
[truncated: 3,539 more rows]

[truncated: 2 more sheets: Supplementary Fig. 14, Supplementartary Fig. 15]
